# Supplementary material for: 4-Eth­oxy-N-(4-eth­oxy­phen­yl)-N-(4-nitro­phen­yl)aniline
Source: Acta Crystallogr Sect E Struct Rep Online. 2013 Aug 23;69(Pt 9):o1470. doi: 10.1107/S1600536813023386 (PMC3884502; doi:10.1107/S1600536813023386)
Supplement: Supplementary file 1 [file e-69-o1470-sup1.cif]

##############################################################################
#                                                                            #
# This CIF contains the data in a paper accepted for publication in          #
# Acta Crystallographica Section E. It conforms to the requirements of       #
# Notes for Authors for Acta Crystallographica Section E, and has been       #
# peer reviewed under the auspices of the IUCr Commission on Journals.       #
#                                                                            #
# Full details of the Crystallographic Information File format               #
# are given in the paper "The Crystallographic Information File (CIF):       #
# a New Standard Archive File for Crystallography" by S. R. Hall, F. H.      #
# Allen and I. D. Brown [Acta Cryst. (1991), A47, 655-685].                  #
#                                                                            #
# The current version of the core CIF dictionary is obtainable from          #
# ftp://ftp.iucr.org/pub/cif_core.dic.                                       #
#                                                                            #
# Software is freely available for graphical display of the structure(s)     #
# in this CIF. For information consult the CIF software page                 #
# http://www.iucr.org/resources/cif/software.                                #
#                                                                            #
# This file may be used for bona fide research purposes within the           #
# scientific community so long as proper attribution is given to the journal # 
# article from which it was obtained.                                        #
#                                                                            #
##############################################################################
data_I
_audit_creation_method     SHELXL-97
_chemical_name_systematic
;
4-Ethoxy-<i>N</i>-(4-ethoxyphenyl)-<i>N</i>-(4-nitrophenyl)aniline
;
_chemical_name_common     ?
_chemical_formula_moiety     'C22 H22 N2 O4'
_chemical_formula_sum     'C22 H22 N2 O4'
_chemical_formula_iupac     'C22 H22 N2 O4'
_chemical_formula_weight     378.42
_chemical_melting_point     ?
_symmetry_cell_setting     monoclinic
_symmetry_space_group_name_H-M     'P 21/c'
_symmetry_space_group_name_Hall     '-P 2ybc'
loop_
    _symmetry_equiv_pos_as_xyz
    'x, y, z'
    '-x, y+1/2, -z+1/2'
    '-x, -y, -z'
    'x, -y-1/2, z-1/2'
_cell_length_a     10.926(5)
_cell_length_b     18.380(5)
_cell_length_c     10.345(5)
_cell_angle_alpha     90.000
_cell_angle_beta     107.998(5)
_cell_angle_gamma     90.000
_cell_volume     1975.8(14)
_cell_formula_units_Z     4
_cell_measurement_reflns_used     1657
_cell_measurement_theta_min     2.25
_cell_measurement_theta_max     19.54
_cell_measurement_temperature     298(2)
_exptl_crystal_description     block
_exptl_crystal_colour     red
_exptl_crystal_size_max     0.30
_exptl_crystal_size_mid     0.20
_exptl_crystal_size_min     0.20
_exptl_crystal_density_diffrn     1.272
_exptl_crystal_density_meas     ?
_exptl_crystal_density_method     'not measured'
_exptl_crystal_F_000     800
_exptl_absorpt_coefficient_mu     0.088
_exptl_absorpt_correction_type     none
_exptl_absorpt_process_details     ?
_exptl_absorpt_correction_T_min     ?
_exptl_absorpt_correction_T_max     ?
_exptl_special_details
;
;
_diffrn_ambient_temperature     298(2)
_diffrn_radiation_type     MoK\a
_diffrn_radiation_wavelength     0.71069
_diffrn_radiation_source     'fine-focus sealed tube'
_diffrn_radiation_monochromator     graphite
_diffrn_measurement_device_type     'Bruker SMART 1000 CCD area-detector'
_diffrn_measurement_method     'phi and omega scans'
_diffrn_detector_area_resol_mean     ?
_diffrn_reflns_number     13718
_diffrn_reflns_av_R_equivalents     0.0498
_diffrn_reflns_av_sigmaI/netI     0.0472
_diffrn_reflns_theta_min     1.96
_diffrn_reflns_theta_max     25.00
_diffrn_reflns_theta_full     25.00
_diffrn_measured_fraction_theta_max     0.997
_diffrn_measured_fraction_theta_full     0.997
_diffrn_reflns_limit_h_min     -12
_diffrn_reflns_limit_h_max     12
_diffrn_reflns_limit_k_min     -20
_diffrn_reflns_limit_k_max     21
_diffrn_reflns_limit_l_min     -12
_diffrn_reflns_limit_l_max     12
_diffrn_standards_number     ?
_diffrn_standards_interval_count     ?
_diffrn_standards_interval_time     ?
_diffrn_standards_decay_%     ?
_refine_special_details
;
Refinement of <i>F</i>^2^ against ALL reflections. The weighted <i>R</i>-factor
<i>wR</i> and goodness of fit <i>S</i> are based on <i>F</i>^2^, conventional
<i>R</i>-factors <i>R</i> are based on <i>F</i>, with <i>F</i> set to zero for
negative <i>F</i>^2^. The threshold expression of <i>F</i>^2^ >
\s(<i>F</i>^2^) is used only for calculating <i>R</i>-factors(gt) <i>etc</i>.
and is not relevant to the choice of reflections for refinement.
<i>R</i>-factors based on <i>F</i>^2^ are statistically about twice as large
as those based on <i>F</i>, and <i>R</i>- factors based on ALL data will be
even larger.
;
_reflns_number_total     3456
_reflns_number_gt     1884
_reflns_threshold_expression     I>2sigma(I)
_refine_ls_structure_factor_coef     Fsqd
_refine_ls_matrix_type     full
_refine_ls_R_factor_all     0.1020
_refine_ls_R_factor_gt     0.0536
_refine_ls_wR_factor_gt     0.1464
_refine_ls_wR_factor_ref     0.1778
_refine_ls_goodness_of_fit_ref     0.975
_refine_ls_restrained_S_all     0.975
_refine_ls_number_reflns     3456
_refine_ls_number_parameters     255
_refine_ls_number_restraints     0
_refine_ls_hydrogen_treatment     constr
_refine_ls_weighting_scheme     calc
_refine_ls_weighting_details
         'calc w=1/[\s^2^(Fo^2^)+(0.1000P)^2^+0.0000P] where P=(Fo^2^+2Fc^2^)/3'
_atom_sites_solution_hydrogens     geom
_atom_sites_solution_primary     direct
_atom_sites_solution_secondary     difmap
_refine_ls_shift/su_max     0.000
_refine_ls_shift/su_mean     0.000
_refine_diff_density_max     0.182
_refine_diff_density_min     -0.170
_refine_ls_extinction_method     none
_refine_ls_extinction_coef     ?
loop_
    _atom_type_symbol
    _atom_type_description
    _atom_type_scat_dispersion_real
    _atom_type_scat_dispersion_imag
    _atom_type_scat_source
    'C' 'C' 0.0033 0.0016
                         'International Tables Vol C Tables 4.2.6.8 and 6.1.1.4'
    'H' 'H' 0.0000 0.0000
                         'International Tables Vol C Tables 4.2.6.8 and 6.1.1.4'
    'N' 'N' 0.0061 0.0033
                         'International Tables Vol C Tables 4.2.6.8 and 6.1.1.4'
    'O' 'O' 0.0106 0.0060
                         'International Tables Vol C Tables 4.2.6.8 and 6.1.1.4'
_computing_data_collection     'SMART (Bruker, 2007)'
_computing_cell_refinement     'SAINT (Bruker, 2007)'
_computing_data_reduction     'SAINT (Bruker, 2007)'
_computing_structure_solution     'SHELXTL (Sheldrick, 2008)'
_computing_structure_refinement     'SHELXTL (Sheldrick, 2008)'
_computing_molecular_graphics     'SHELXTL (Sheldrick, 2008)'
_computing_publication_material     'SHELXTL (Sheldrick, 2008)'
loop_
    _atom_site_type_symbol
    _atom_site_label
    _atom_site_fract_x
    _atom_site_fract_y
    _atom_site_fract_z
    _atom_site_U_iso_or_equiv
    _atom_site_adp_type
    _atom_site_calc_flag
    _atom_site_refinement_flags
    _atom_site_occupancy
    _atom_site_symmetry_multiplicity
    _atom_site_disorder_assembly
    _atom_site_disorder_group
    N N2 0.91897(19) 0.16945(11) 0.28936(19) 0.0673(6) Uani d . 1 1 . .
    O O1 0.56239(17) 0.18864(10) -0.23010(17) 0.0785(6) Uani d . 1 1 . .
    C C9 0.8292(2) 0.17241(14) 0.1544(2) 0.0607(7) Uani d . 1 1 . .
    C C8 0.7178(3) 0.11519(15) -0.0584(3) 0.0708(8) Uani d . 1 1 . .
    H H8 0.7016 0.0741 -0.1136 0.085 Uiso calc R 1 1 . .
    C C1 0.8614(3) 0.04099(13) 0.5958(2) 0.0635(7) Uani d . 1 1 . .
    C C15 1.0222(2) 0.22159(14) 0.3220(2) 0.0609(7) Uani d . 1 1 . .
    C C7 0.8063(3) 0.11222(15) 0.0714(3) 0.0704(7) Uani d . 1 1 . .
    H H7 0.8504 0.0692 0.1022 0.084 Uiso calc R 1 1 . .
    C C12 0.6541(2) 0.17944(15) -0.1048(2) 0.0633(7) Uani d . 1 1 . .
    C C6 0.9971(3) 0.11691(14) 0.5137(2) 0.0661(7) Uani d . 1 1 . .
    H H6 1.0756 0.1404 0.5282 0.079 Uiso calc R 1 1 . .
    N N1 0.8397(3) -0.00099(13) 0.7052(3) 0.0829(7) Uani d . 1 1 . .
    C C5 0.9009(2) 0.12531(13) 0.3896(2) 0.0585(6) Uani d . 1 1 . .
    C C17 1.0181(3) 0.28165(15) 0.4004(2) 0.0708(8) Uani d . 1 1 . .
    H H17 0.9496 0.2878 0.4349 0.085 Uiso calc R 1 1 . .
    C C10 0.7672(2) 0.23642(15) 0.1048(3) 0.0674(7) Uani d . 1 1 . .
    H H10 0.7842 0.2779 0.1590 0.081 Uiso calc R 1 1 . .
    C C3 0.7654(3) 0.04742(14) 0.4739(3) 0.0697(7) Uani d . 1 1 . .
    H H3 0.6872 0.0239 0.4612 0.084 Uiso calc R 1 1 . .
    C C4 0.7844(3) 0.08837(14) 0.3707(2) 0.0687(7) Uani d . 1 1 . .
    H H4 0.7196 0.0916 0.2878 0.082 Uiso calc R 1 1 . .
    C C19 1.1156(3) 0.33271(15) 0.4278(3) 0.0744(8) Uani d . 1 1 . .
    H H19 1.1132 0.3731 0.4810 0.089 Uiso calc R 1 1 . .
    C C20 1.2164(3) 0.32350(16) 0.3758(3) 0.0708(8) Uani d . 1 1 . .
    O O4 0.7323(3) -0.02692(13) 0.6884(2) 0.1098(8) Uani d . 1 1 . .
    C C2 0.9775(3) 0.07440(14) 0.6150(2) 0.0709(8) Uani d . 1 1 . .
    H H2 1.0433 0.0684 0.6965 0.085 Uiso calc R 1 1 . .
    O O2 1.3142(2) 0.37328(13) 0.3914(2) 0.1142(8) Uani d . 1 1 . .
    C C11 0.6805(2) 0.23998(15) -0.0236(3) 0.0689(7) Uani d . 1 1 . .
    H H11 0.6395 0.2837 -0.0555 0.083 Uiso calc R 1 1 . .
    O O3 0.9283(3) -0.00806(12) 0.8122(2) 0.1142(8) Uani d . 1 1 . .
    C C18 1.2193(3) 0.26372(16) 0.2976(3) 0.0738(8) Uani d . 1 1 . .
    H H18 1.2874 0.2575 0.2625 0.089 Uiso calc R 1 1 . .
    C C16 1.1235(3) 0.21351(15) 0.2711(2) 0.0675(7) Uani d . 1 1 . .
    H H16 1.1265 0.1732 0.2179 0.081 Uiso calc R 1 1 . .
    C C13 0.5245(3) 0.12818(17) -0.3152(3) 0.0908(9) Uani d . 1 1 . .
    H H13A 0.4952 0.0896 -0.2679 0.109 Uiso calc R 1 1 . .
    H H13B 0.5966 0.1101 -0.3418 0.109 Uiso calc R 1 1 . .
    C C14 0.4178(3) 0.15093(18) -0.4383(3) 0.1043(11) Uani d . 1 1 . .
    H H14A 0.3416 0.1603 -0.4134 0.157 Uiso calc R 1 1 . .
    H H14B 0.4009 0.1128 -0.5049 0.157 Uiso calc R 1 1 . .
    H H14C 0.4424 0.1943 -0.4757 0.157 Uiso calc R 1 1 . .
    C C21 1.3504(4) 0.4187(2) 0.5060(5) 0.1273(14) Uani d . 1 1 . .
    H H21A 1.2735 0.4357 0.5246 0.153 Uiso calc R 1 1 . .
    H H21B 1.3948 0.4609 0.4861 0.153 Uiso calc R 1 1 . .
    C C22 1.4317(4) 0.3834(3) 0.6241(4) 0.1555(19) Uani d . 1 1 . .
    H H22A 1.3818 0.3499 0.6583 0.233 Uiso calc R 1 1 . .
    H H22B 1.4696 0.4191 0.6925 0.233 Uiso calc R 1 1 . .
    H H22C 1.4984 0.3575 0.6012 0.233 Uiso calc R 1 1 . .
loop_
    _atom_site_aniso_label
    _atom_site_aniso_U_11
    _atom_site_aniso_U_22
    _atom_site_aniso_U_33
    _atom_site_aniso_U_12
    _atom_site_aniso_U_13
    _atom_site_aniso_U_23
    N2 0.0709(14) 0.0801(15) 0.0448(12) -0.0157(12) 0.0088(11) 0.0000(10)
    O1 0.0823(13) 0.0837(13) 0.0582(11) -0.0070(10) 0.0055(10) 0.0034(10)
    C9 0.0660(16) 0.0682(17) 0.0454(14) -0.0081(13) 0.0138(12) 0.0001(13)
    C8 0.0888(19) 0.0678(18) 0.0499(16) -0.0088(15) 0.0131(14) -0.0086(13)
    C1 0.089(2) 0.0510(15) 0.0502(16) 0.0035(14) 0.0212(15) 0.0016(12)
    C15 0.0668(16) 0.0706(17) 0.0416(13) -0.0087(14) 0.0111(12) 0.0006(12)
    C7 0.0844(19) 0.0645(17) 0.0557(17) -0.0031(14) 0.0122(14) 0.0015(13)
    C12 0.0649(16) 0.0737(19) 0.0482(15) -0.0078(14) 0.0129(13) 0.0067(14)
    C6 0.0709(17) 0.0708(17) 0.0506(16) -0.0037(13) 0.0100(14) -0.0025(13)
    N1 0.122(2) 0.0627(15) 0.0669(18) 0.0024(15) 0.0329(18) 0.0051(13)
    C5 0.0676(17) 0.0603(15) 0.0456(14) -0.0015(13) 0.0145(13) -0.0012(12)
    C17 0.0784(18) 0.081(2) 0.0578(16) -0.0091(15) 0.0283(14) -0.0113(14)
    C10 0.0750(18) 0.0654(17) 0.0573(17) -0.0058(14) 0.0140(14) -0.0075(13)
    C3 0.0780(19) 0.0664(17) 0.0628(18) -0.0064(14) 0.0192(15) 0.0030(13)
    C4 0.0759(19) 0.0733(18) 0.0509(15) -0.0048(14) 0.0110(13) 0.0032(13)
    C19 0.096(2) 0.0728(18) 0.0534(16) -0.0129(16) 0.0213(15) -0.0118(13)
    C20 0.0671(18) 0.081(2) 0.0609(17) -0.0175(15) 0.0143(14) 0.0071(15)
    O4 0.149(2) 0.0996(17) 0.0863(16) -0.0303(16) 0.0442(16) 0.0067(12)
    C2 0.089(2) 0.0679(17) 0.0475(15) 0.0074(15) 0.0095(14) 0.0005(13)
    O2 0.1123(17) 0.1195(19) 0.1136(19) -0.0450(16) 0.0391(15) -0.0177(15)
    C11 0.0712(17) 0.0653(17) 0.0660(17) -0.0010(14) 0.0148(14) 0.0018(14)
    O3 0.142(2) 0.1228(19) 0.0680(15) 0.0173(16) 0.0181(15) 0.0345(13)
    C18 0.0690(18) 0.090(2) 0.0643(17) 0.0004(16) 0.0228(14) -0.0049(15)
    C16 0.0748(17) 0.0720(18) 0.0555(15) -0.0003(15) 0.0197(14) -0.0019(13)
    C13 0.108(2) 0.092(2) 0.0624(19) -0.0062(19) 0.0113(17) -0.0076(17)
    C14 0.092(2) 0.131(3) 0.067(2) -0.009(2) -0.0090(17) -0.0045(19)
    C21 0.128(3) 0.088(3) 0.159(4) -0.029(2) 0.035(3) -0.046(3)
    C22 0.112(3) 0.218(5) 0.118(4) 0.022(3) 0.008(3) -0.046(4)
_geom_special_details
;
All e.s.d.'s (except the e.s.d. in the dihedral angle between two l.s. planes)
are estimated using the full covariance matrix. The cell e.s.d.'s are taken
into account individually in the estimation of e.s.d.'s in distances, angles
and torsion angles; correlations between e.s.d.'s in cell parameters are only
used when they are defined by crystal symmetry. An approximate (isotropic)
treatment of cell e.s.d.'s is used for estimating e.s.d.'s involving l.s.
planes.
;
loop_
    _geom_bond_atom_site_label_1
    _geom_bond_atom_site_label_2
    _geom_bond_site_symmetry_2
    _geom_bond_distance
    _geom_bond_publ_flag
    N2 C5 . 1.378(3) ?
    N2 C9 . 1.439(3) ?
    N2 C15 . 1.439(3) ?
    O1 C12 . 1.382(3) ?
    O1 C13 . 1.399(3) ?
    C9 C7 . 1.375(3) ?
    C9 C10 . 1.375(3) ?
    C8 C12 . 1.379(4) ?
    C8 C7 . 1.393(4) ?
    C8 H8 . 0.9300 ?
    C1 C2 . 1.368(4) ?
    C1 C3 . 1.373(3) ?
    C1 N1 . 1.449(3) ?
    C15 C16 . 1.372(3) ?
    C15 C17 . 1.379(3) ?
    C7 H7 . 0.9300 ?
    C12 C11 . 1.370(3) ?
    C6 C2 . 1.376(4) ?
    C6 C5 . 1.394(3) ?
    C6 H6 . 0.9300 ?
    N1 O4 . 1.229(3) ?
    N1 O3 . 1.232(3) ?
    C5 C4 . 1.402(3) ?
    C17 C19 . 1.382(3) ?
    C17 H17 . 0.9300 ?
    C10 C11 . 1.374(3) ?
    C10 H10 . 0.9300 ?
    C3 C4 . 1.373(3) ?
    C3 H3 . 0.9300 ?
    C4 H4 . 0.9300 ?
    C19 C20 . 1.377(4) ?
    C19 H19 . 0.9300 ?
    C20 C18 . 1.370(4) ?
    C20 O2 . 1.378(3) ?
    C2 H2 . 0.9300 ?
    O2 C21 . 1.403(4) ?
    C11 H11 . 0.9300 ?
    C18 C16 . 1.359(4) ?
    C18 H18 . 0.9300 ?
    C16 H16 . 0.9300 ?
    C13 C14 . 1.496(4) ?
    C13 H13A . 0.9700 ?
    C13 H13B . 0.9700 ?
    C14 H14A . 0.9600 ?
    C14 H14B . 0.9600 ?
    C14 H14C . 0.9600 ?
    C21 C22 . 1.426(5) ?
    C21 H21A . 0.9700 ?
    C21 H21B . 0.9700 ?
    C22 H22A . 0.9600 ?
    C22 H22B . 0.9600 ?
    C22 H22C . 0.9600 ?
loop_
    _geom_angle_atom_site_label_1
    _geom_angle_atom_site_label_2
    _geom_angle_atom_site_label_3
    _geom_angle_site_symmetry_1
    _geom_angle_site_symmetry_3
    _geom_angle
    _geom_angle_publ_flag
    C5 N2 C9 . . 122.7(2) ?
    C5 N2 C15 . . 119.98(19) ?
    C9 N2 C15 . . 116.93(19) ?
    C12 O1 C13 . . 118.8(2) ?
    C7 C9 C10 . . 118.8(2) ?
    C7 C9 N2 . . 120.9(2) ?
    C10 C9 N2 . . 120.3(2) ?
    C12 C8 C7 . . 119.6(2) ?
    C12 C8 H8 . . 120.2 ?
    C7 C8 H8 . . 120.2 ?
    C2 C1 C3 . . 120.3(2) ?
    C2 C1 N1 . . 119.6(3) ?
    C3 C1 N1 . . 120.0(3) ?
    C16 C15 C17 . . 119.3(2) ?
    C16 C15 N2 . . 120.3(2) ?
    C17 C15 N2 . . 120.4(2) ?
    C9 C7 C8 . . 120.6(3) ?
    C9 C7 H7 . . 119.7 ?
    C8 C7 H7 . . 119.7 ?
    C11 C12 C8 . . 119.6(2) ?
    C11 C12 O1 . . 115.5(2) ?
    C8 C12 O1 . . 124.9(2) ?
    C2 C6 C5 . . 120.9(3) ?
    C2 C6 H6 . . 119.5 ?
    C5 C6 H6 . . 119.5 ?
    O4 N1 O3 . . 122.5(3) ?
    O4 N1 C1 . . 118.4(3) ?
    O3 N1 C1 . . 119.0(3) ?
    N2 C5 C6 . . 121.1(2) ?
    N2 C5 C4 . . 121.0(2) ?
    C6 C5 C4 . . 117.9(2) ?
    C15 C17 C19 . . 120.1(3) ?
    C15 C17 H17 . . 120.0 ?
    C19 C17 H17 . . 120.0 ?
    C11 C10 C9 . . 120.9(2) ?
    C11 C10 H10 . . 119.5 ?
    C9 C10 H10 . . 119.5 ?
    C1 C3 C4 . . 120.3(3) ?
    C1 C3 H3 . . 119.8 ?
    C4 C3 H3 . . 119.8 ?
    C3 C4 C5 . . 120.4(2) ?
    C3 C4 H4 . . 119.8 ?
    C5 C4 H4 . . 119.8 ?
    C20 C19 C17 . . 119.7(3) ?
    C20 C19 H19 . . 120.2 ?
    C17 C19 H19 . . 120.2 ?
    C18 C20 C19 . . 119.8(3) ?
    C18 C20 O2 . . 116.3(3) ?
    C19 C20 O2 . . 123.9(3) ?
    C1 C2 C6 . . 120.0(2) ?
    C1 C2 H2 . . 120.0 ?
    C6 C2 H2 . . 120.0 ?
    C20 O2 C21 . . 120.0(3) ?
    C12 C11 C10 . . 120.4(3) ?
    C12 C11 H11 . . 119.8 ?
    C10 C11 H11 . . 119.8 ?
    C16 C18 C20 . . 120.4(3) ?
    C16 C18 H18 . . 119.8 ?
    C20 C18 H18 . . 119.8 ?
    C18 C16 C15 . . 120.8(3) ?
    C18 C16 H16 . . 119.6 ?
    C15 C16 H16 . . 119.6 ?
    O1 C13 C14 . . 108.4(3) ?
    O1 C13 H13A . . 110.0 ?
    C14 C13 H13A . . 110.0 ?
    O1 C13 H13B . . 110.0 ?
    C14 C13 H13B . . 110.0 ?
    H13A C13 H13B . . 108.4 ?
    C13 C14 H14A . . 109.5 ?
    C13 C14 H14B . . 109.5 ?
    H14A C14 H14B . . 109.5 ?
    C13 C14 H14C . . 109.5 ?
    H14A C14 H14C . . 109.5 ?
    H14B C14 H14C . . 109.5 ?
    O2 C21 C22 . . 113.1(3) ?
    O2 C21 H21A . . 109.0 ?
    C22 C21 H21A . . 109.0 ?
    O2 C21 H21B . . 109.0 ?
    C22 C21 H21B . . 109.0 ?
    H21A C21 H21B . . 107.8 ?
    C21 C22 H22A . . 109.5 ?
    C21 C22 H22B . . 109.5 ?
    H22A C22 H22B . . 109.5 ?
    C21 C22 H22C . . 109.5 ?
    H22A C22 H22C . . 109.5 ?
    H22B C22 H22C . . 109.5 ?
loop_
    _geom_torsion_atom_site_label_1
    _geom_torsion_atom_site_label_2
    _geom_torsion_atom_site_label_3
    _geom_torsion_atom_site_label_4
    _geom_torsion_site_symmetry_1
    _geom_torsion_site_symmetry_2
    _geom_torsion_site_symmetry_3
    _geom_torsion_site_symmetry_4
    _geom_torsion
    _geom_torsion_publ_flag
    C5 N2 C9 C7 . . . . -63.6(3) ?
    C15 N2 C9 C7 . . . . 124.0(3) ?
    C5 N2 C9 C10 . . . . 118.2(3) ?
    C15 N2 C9 C10 . . . . -54.2(3) ?
    C5 N2 C15 C16 . . . . 113.0(3) ?
    C9 N2 C15 C16 . . . . -74.3(3) ?
    C5 N2 C15 C17 . . . . -69.5(3) ?
    C9 N2 C15 C17 . . . . 103.2(3) ?
    C10 C9 C7 C8 . . . . -2.8(4) ?
    N2 C9 C7 C8 . . . . 179.0(2) ?
    C12 C8 C7 C9 . . . . 1.1(4) ?
    C7 C8 C12 C11 . . . . 1.2(4) ?
    C7 C8 C12 O1 . . . . -178.5(2) ?
    C13 O1 C12 C11 . . . . -176.0(2) ?
    C13 O1 C12 C8 . . . . 3.7(4) ?
    C2 C1 N1 O4 . . . . 175.8(3) ?
    C3 C1 N1 O4 . . . . -3.9(4) ?
    C2 C1 N1 O3 . . . . -2.7(4) ?
    C3 C1 N1 O3 . . . . 177.7(2) ?
    C9 N2 C5 C6 . . . . 171.9(2) ?
    C15 N2 C5 C6 . . . . -15.9(3) ?
    C9 N2 C5 C4 . . . . -9.1(4) ?
    C15 N2 C5 C4 . . . . 163.1(2) ?
    C2 C6 C5 N2 . . . . 178.2(2) ?
    C2 C6 C5 C4 . . . . -0.8(4) ?
    C16 C15 C17 C19 . . . . -0.4(4) ?
    N2 C15 C17 C19 . . . . -177.9(2) ?
    C7 C9 C10 C11 . . . . 2.2(4) ?
    N2 C9 C10 C11 . . . . -179.6(2) ?
    C2 C1 C3 C4 . . . . -1.0(4) ?
    N1 C1 C3 C4 . . . . 178.7(2) ?
    C1 C3 C4 C5 . . . . -1.4(4) ?
    N2 C5 C4 C3 . . . . -176.8(2) ?
    C6 C5 C4 C3 . . . . 2.2(4) ?
    C15 C17 C19 C20 . . . . 0.3(4) ?
    C17 C19 C20 C18 . . . . -0.1(4) ?
    C17 C19 C20 O2 . . . . 176.4(2) ?
    C3 C1 C2 C6 . . . . 2.4(4) ?
    N1 C1 C2 C6 . . . . -177.2(2) ?
    C5 C6 C2 C1 . . . . -1.5(4) ?
    C18 C20 O2 C21 . . . . -154.8(3) ?
    C19 C20 O2 C21 . . . . 28.6(4) ?
    C8 C12 C11 C10 . . . . -1.8(4) ?
    O1 C12 C11 C10 . . . . 177.9(2) ?
    C9 C10 C11 C12 . . . . 0.1(4) ?
    C19 C20 C18 C16 . . . . 0.0(4) ?
    O2 C20 C18 C16 . . . . -176.8(2) ?
    C20 C18 C16 C15 . . . . 0.0(4) ?
    C17 C15 C16 C18 . . . . 0.3(4) ?
    N2 C15 C16 C18 . . . . 177.8(2) ?
    C12 O1 C13 C14 . . . . 175.5(2) ?
    C20 O2 C21 C22 . . . . 79.8(4) ?
loop_
    _geom_hbond_atom_site_label_D
    _geom_hbond_atom_site_label_H
    _geom_hbond_atom_site_label_A
    _geom_hbond_site_symmetry_A
    _geom_hbond_distance_DH
    _geom_hbond_distance_HA
    _geom_hbond_distance_DA
    _geom_hbond_angle_DHA
    C7 H7 O3 3_756 0.93 2.56 3.371(5) 146
    C14 H14B O4 3_655 0.96 2.55 3.458(4) 158
    C17 H17 Cg2 4_566 0.93 2.78 3.700(4) 173
data_Global
_journal_date_recd_electronic     2013-08-18
_journal_date_accepted     2013-08-20
_journal_name_full     'Acta Crystallographica, Section E'
_journal_year     2013
_journal_volume     69
_journal_issue      9
_journal_page_first     o1470
_journal_page_last     o1470
_journal_paper_category     QO
_journal_paper_doi     10.1107/S1600536813023386
_journal_coeditor_code     XU5734
_publ_contact_author
;
      Jie-Ying Wu
      Deparment of Chemistry, Anhui University,
      Hefei 230039,
      People's Republic of China
;
_publ_contact_author_email     'jywu1957@163.com'
_publ_contact_author_fax     '086 0551 5107342'
_publ_contact_author_phone     '086 0551 5108151'
_publ_section_title
;
4-Ethoxy-<i>N</i>-(4-ethoxyphenyl)-<i>N</i>-(4-nitrophenyl)aniline
;
loop_
    _publ_author_name
    _publ_author_address
    'Kong, Ming'
;     Department of Chemistry, Anhui University
      Hefei 230039
      People's Republic of China
      Key Laboratory of Functional Inorganic Materials Chemistry
      Hefei 230039
      People's Republic of China
;
    'Hao, Fu-Ying'
;     Department of Chemistry, Anhui University
      Hefei 230039
      People's Republic of China
      Key Laboratory of Functional Inorganic Materials Chemistry
      Hefei 230039
      People's Republic of China
;
    'Li, Dan-Dan'
;     Department of Chemistry, Anhui University
      Hefei 230039
      People's Republic of China
      Key Laboratory of Functional Inorganic Materials Chemistry
      Hefei 230039
      People's Republic of China
;
    'Wu, Jie-Ying'
;     Department of Chemistry, Anhui University
      Hefei 230039
      People's Republic of China
      Key Laboratory of Functional Inorganic Materials Chemistry
      Hefei 230039
      People's Republic of China
;
