# Supplementary material for: 4-Eth­oxy-N-(4-eth­oxy­phen­yl)-N-(4-nitro­phen­yl)aniline
Source: Acta Crystallogr Sect E Struct Rep Online. 2013 Aug 23;69(Pt 9):o1470. doi: 10.1107/S1600536813023386 (PMC3884502; doi:10.1107/S1600536813023386)
Supplement: Supplementary file 2 [file e-69-o1470-Isup2.hkl]

# 
# h,k,l, Fc-squared, Fo-squared, sigma(Fo-squared) and status flag 
# 
data_I
_shelx_title '                                     K in P2(1)/c' 
_shelx_refln_list_code          4 
_shelx_F_calc_maximum      190.06 
_exptl_crystal_F_000       800.00 
_reflns_d_resolution_high  0.8408 
 
loop_ 
 _symmetry_equiv_pos_as_xyz 
 'x, y, z' 
 '-x, y+1/2, -z+1/2' 
 '-x, -y, -z' 
 'x, -y-1/2, z-1/2' 
 
_cell_length_a    10.9260 
_cell_length_b    18.3800 
_cell_length_c    10.3450 
_cell_angle_alpha  90.000 
_cell_angle_beta  107.998 
_cell_angle_gamma  90.000 
 
_shelx_F_squared_multiplier     1.000 
 
loop_ 
 _refln_index_h 
 _refln_index_k 
 _refln_index_l 
 _refln_F_squared_calc 
 _refln_F_squared_meas 
 _refln_F_squared_sigma 
 _refln_observed_status 
   1   0   0     9204.29     8731.28    336.78 o 
   2   0   0     1757.31     1505.19    250.89 o 
   3   0   0        4.75        1.85      1.41 o 
   4   0   0      571.77      628.23     20.88 o 
   5   0   0       99.22       97.65      8.96 o 
   6   0   0        0.93        0.46      1.86 o 
   7   0   0       28.12       17.87      5.12 o 
   8   0   0        3.85        1.07      2.92 o 
   9   0   0      513.67      626.32     25.87 o 
  10   0   0       20.38        8.30      4.36 o 
  11   0   0        2.30        3.92      9.14 o 
   1   1   0     1087.01     1096.60     17.75 o 
   2   1   0        0.81        1.13      0.58 o 
   3   1   0      257.29      260.95      6.24 o 
   4   1   0       20.81       18.07      3.30 o 
   5   1   0       12.51        8.35      1.58 o 
   6   1   0       20.03       17.94      2.20 o 
   7   1   0       72.17       58.92      3.84 o 
   8   1   0       95.77       85.93      4.89 o 
   9   1   0       32.54       32.20      4.47 o 
  10   1   0       90.20      121.23      7.24 o 
  11   1   0       50.60       48.56      9.61 o 
  12   1   0        0.02       14.36     12.39 o 
   1   2   0      134.00      101.13      2.37 o 
   2   2   0      742.86      758.14     13.06 o 
   3   2   0      188.91      209.60      4.87 o 
   4   2   0        0.47        0.83      1.02 o 
   5   2   0      274.21      245.27      7.00 o 
   6   2   0        7.22       15.14      2.52 o 
   7   2   0       14.46       12.12      2.29 o 
   8   2   0        4.66        4.66      2.40 o 
   9   2   0      208.35      208.68      8.55 o 
  10   2   0        5.78        3.18      3.82 o 
  11   2   0        3.15       -3.12      6.16 o 
  12   2   0        0.08        1.24     11.02 o 
   1   3   0      519.95      506.75      8.97 o 
   2   3   0    14354.87    13104.35    205.25 o 
   3   3   0      261.28      238.89      5.87 o 
   4   3   0      331.66      309.95      7.01 o 
   5   3   0      249.53      218.46      6.47 o 
   6   3   0      218.15      239.10      6.72 o 
   7   3   0        3.27        3.06      1.91 o 
   8   3   0       12.75       10.81      2.60 o 
   9   3   0       58.85       63.32      5.77 o 
  10   3   0       16.80        6.85      4.90 o 
  11   3   0       80.45      103.93     10.36 o 
  12   3   0        3.37       -1.54     11.28 o 
   0   4   0     1731.45     1053.76     43.62 o 
   1   4   0     4749.56     4411.81     69.98 o 
   2   4   0     1875.22     1725.11     28.53 o 
   3   4   0        0.46        2.37      0.93 o 
   4   4   0      204.64      223.67      6.10 o 
   5   4   0       39.96       49.52      2.92 o 
   6   4   0        0.58        3.29      1.61 o 
   7   4   0        2.68        2.20      1.86 o 
   8   4   0       55.87       61.64      4.34 o 
   9   4   0        0.00       -3.16      3.20 o 
  10   4   0       56.95       66.52     11.18 o 
  11   4   0       44.30       58.09     12.65 o 
  12   4   0        1.83        7.82      7.62 o 
   1   5   0      306.47      271.62      5.77 o 
   2   5   0      353.56      329.71      6.88 o 
   3   5   0      336.14      367.12      7.77 o 
   4   5   0      152.73      158.01      5.82 o 
   5   5   0      109.67      110.03      5.25 o 
   6   5   0        3.17        1.53      1.72 o 
   7   5   0       25.12       30.63      3.10 o 
   8   5   0        0.05        0.16      2.86 o 
   9   5   0        0.05       -0.82      3.97 o 
  10   5   0       87.26      116.62     12.56 o 
  11   5   0        0.08        9.59      5.93 o 
  12   5   0       20.48       17.25      7.41 o 
   0   6   0      456.92      374.00     13.18 o 
   1   6   0       46.67       55.01      2.85 o 
   2   6   0      726.24      690.95     15.28 o 
   3   6   0     1633.90     1679.53     28.62 o 
   4   6   0     3214.03     3652.70     59.79 o 
   5   6   0      415.90      486.61     11.48 o 
   6   6   0      135.40      134.46      5.59 o 
   7   6   0        0.41        0.83      1.94 o 
   8   6   0       84.09       86.84      6.79 o 
   9   6   0       37.51       55.21     12.80 o 
  10   6   0        9.59       12.78      5.74 o 
  11   6   0       12.01        6.99      6.44 o 
   1   7   0      336.57      321.96      7.11 o 
   2   7   0      253.08      244.23      5.96 o 
   3   7   0     1423.17     1486.60     25.87 o 
   4   7   0       37.39       35.41      2.57 o 
   5   7   0      112.38      133.87      5.19 o 
   6   7   0        0.20        1.44      1.70 o 
   7   7   0       73.75       54.77      5.19 o 
   8   7   0       11.30        9.97      4.65 o 
   9   7   0        7.46        7.20      4.85 o 
  10   7   0        0.61        4.23      5.21 o 
  11   7   0       34.06       38.21      7.98 o 
   0   8   0     1186.88     1052.74     40.98 o 
   1   8   0       28.57       27.97      2.15 o 
   2   8   0      134.76      123.58      4.17 o 
   3   8   0      125.95      164.56      6.62 o 
   4   8   0      233.69      229.56      6.32 o 
   5   8   0      192.99      198.73      9.78 o 
   6   8   0       17.16       16.22      2.66 o 
   7   8   0       13.50       10.13      4.20 o 
   8   8   0       10.10       13.55      4.76 o 
   9   8   0        3.14       11.03      6.96 o 
  10   8   0       45.83       53.71      8.55 o 
  11   8   0        0.02        3.97      6.61 o 
   1   9   0      173.69      174.16      5.69 o 
   2   9   0      264.06      246.20      6.49 o 
   3   9   0        9.43       13.29      2.50 o 
   4   9   0       35.44       42.58      3.04 o 
   5   9   0      150.66      161.79      6.12 o 
   6   9   0       24.27       22.10      3.85 o 
   7   9   0       18.66       16.63      6.84 o 
   8   9   0        6.54        3.53      4.37 o 
   9   9   0       19.17       11.58      5.32 o 
  10   9   0        0.19        6.71      5.95 o 
  11   9   0        1.89       11.17      6.95 o 
   0  10   0      199.00      183.45      7.83 o 
   1  10   0       51.98       60.77      3.73 o 
   2  10   0      260.81      243.83      6.67 o 
   3  10   0        0.73        0.71      1.69 o 
   4  10   0        1.36        0.77      1.72 o 
   5  10   0       50.31       53.32      3.66 o 
   6  10   0       31.40       33.72      5.69 o 
   7  10   0       34.12       28.93      7.40 o 
   8  10   0        2.42        3.91      5.42 o 
   9  10   0        2.24        7.83      5.19 o 
  10  10   0        1.37        3.09      5.88 o 
   1  11   0       11.97       10.83      3.05 o 
   2  11   0       19.86       10.10      2.10 o 
   3  11   0        9.46        8.76      2.31 o 
   4  11   0      295.07      283.40      7.94 o 
   5  11   0       12.41       12.83      3.37 o 
   6  11   0        0.76       -2.32      3.29 o 
   7  11   0        9.96        6.48      4.28 o 
   8  11   0       21.96       16.55      5.62 o 
   9  11   0        7.19        2.86      5.48 o 
  10  11   0        1.92        8.11      6.14 o 
   0  12   0       15.73       10.50      3.04 o 
   1  12   0       10.56       13.75      2.88 o 
   2  12   0      109.44      122.99      5.13 o 
   3  12   0       11.32       10.82      2.58 o 
   4  12   0      104.45       96.04      4.85 o 
   5  12   0       37.48       46.62      6.38 o 
   6  12   0        0.76        0.13      3.74 o 
   7  12   0      123.59      149.49     20.12 o 
   8  12   0       45.34       23.31      6.51 o 
   9  12   0        1.46       -5.40      5.49 o 
  10  12   0        2.36        1.83      6.61 o 
   1  13   0       27.38       18.14      3.91 o 
   2  13   0       18.77       18.29      3.21 o 
   3  13   0       15.53       12.06      2.56 o 
   4  13   0       16.58        8.55      3.89 o 
   5  13   0       34.87       43.92      6.92 o 
   6  13   0        5.54        3.13      4.30 o 
   7  13   0       60.15       80.24     21.66 o 
   8  13   0        3.68       -0.73      5.04 o 
   9  13   0        1.02       -0.34      5.87 o 
   0  14   0      200.64      200.62     10.04 o 
   1  14   0       72.04       74.80      5.04 o 
   2  14   0      499.74      536.50     12.68 o 
   3  14   0       73.98       79.52      6.29 o 
   4  14   0        2.77        5.49      3.81 o 
   5  14   0        0.20        1.49      3.85 o 
   6  14   0       22.89       22.65      5.85 o 
   7  14   0        5.69        7.08      6.07 o 
   8  14   0        3.19        7.35      5.91 o 
   9  14   0        2.54        3.08      6.06 o 
   1  15   0      401.19      409.90     11.94 o 
   2  15   0        2.02        2.08      2.49 o 
   3  15   0       99.41      103.87      7.31 o 
   4  15   0       12.20       10.12      4.44 o 
   5  15   0        1.44        6.78      4.38 o 
   6  15   0       12.68        7.97      7.90 o 
   7  15   0        0.55       -7.35      4.90 o 
   8  15   0        0.07        6.11      5.59 o 
   0  16   0       69.47       78.08      7.47 o 
   1  16   0       39.70       41.57      6.59 o 
   2  16   0        1.89        0.19      2.50 o 
   3  16   0        0.03        1.95      4.33 o 
   4  16   0        0.17        2.44      4.33 o 
   5  16   0       13.49        6.37      5.05 o 
   6  16   0        1.41        5.84      5.30 o 
   7  16   0        0.28       -1.43      6.07 o 
   8  16   0       10.71       12.56      6.91 o 
   1  17   0       14.66       18.73      3.57 o 
   2  17   0        2.63        5.48      3.86 o 
   3  17   0       67.02       52.88      7.37 o 
   4  17   0        1.78        1.41      4.52 o 
   5  17   0       11.75        4.84      5.13 o 
   6  17   0        0.42       -2.26      4.99 o 
   7  17   0        1.26        5.52      7.00 o 
   0  18   0      110.37       81.57      8.01 o 
   1  18   0      165.65      185.12      9.86 o 
   2  18   0        0.14        1.14      4.53 o 
   3  18   0        9.53        3.57      4.83 o 
   4  18   0        0.00       -0.17      5.18 o 
   5  18   0        2.69        6.03      5.48 o 
   6  18   0        2.75        4.13      5.85 o 
   7  18   0        3.19       -0.59      6.92 o 
   1  19   0        1.60       -5.08      4.72 o 
   2  19   0        4.53        0.77      5.00 o 
   3  19   0        0.34        0.88      5.08 o 
   4  19   0        1.64        0.77      5.60 o 
   5  19   0        0.15        2.96      5.97 o 
   6  19   0        0.52        0.38      6.24 o 
   0  20   0       74.66       59.70     13.99 o 
   1  20   0       16.24       13.43      8.17 o 
   2  20   0        7.61        6.73      6.02 o 
   3  20   0       16.00       16.07      6.77 o 
   4  20   0        1.77       -0.22      5.60 o 
   1  21   0        1.23        6.74      7.28 o 
   2  21   0        5.72        9.58      6.28 o 
   3  21   0        9.22       11.67      6.99 o 
 -12   1   1        0.16        1.54      5.77 o 
 -11   1   1        0.01        2.21      4.08 o 
 -10   1   1        1.01        4.22      3.84 o 
  -9   1   1       23.12       26.59      3.53 o 
  -8   1   1        1.50       -1.43      1.99 o 
  -7   1   1        1.84        5.09      1.92 o 
  -6   1   1       54.79       69.23      3.59 o 
  -5   1   1       43.42       58.04      6.39 o 
  -4   1   1      661.14      615.44     11.74 o 
  -3   1   1     2623.05     2358.13     38.35 o 
  -2   1   1     1783.70     1665.69     27.09 o 
  -1   1   1      664.84      623.85     10.53 o 
   0   1   1       36.27       21.05      1.35 o 
   1   1   1     5411.29     5254.64     82.84 o 
   2   1   1      638.35      556.64     10.01 o 
   3   1   1      210.86      249.84      6.18 o 
   4   1   1      468.05      426.62     10.76 o 
   5   1   1      574.97      639.60     14.15 o 
   6   1   1      400.10      405.80     10.58 o 
   7   1   1       84.92       78.74      7.32 o 
   8   1   1      368.16      372.61     17.23 o 
   9   1   1      114.05      138.83      7.40 o 
  10   1   1        0.53        2.80      5.02 o 
 -12   2   1        7.27       -5.26      6.39 o 
 -11   2   1        0.86       -5.25      4.95 o 
 -10   2   1       21.61       20.18      5.79 o 
  -9   2   1       51.29       39.93      7.40 o 
  -8   2   1      140.81      139.22     11.24 o 
  -7   2   1        5.17        4.75      1.94 o 
  -6   2   1      177.44      178.99      7.67 o 
  -5   2   1       29.93       52.22      2.84 o 
  -4   2   1     1497.89     1403.83     24.17 o 
  -3   2   1     3237.27     3279.73     52.74 o 
  -2   2   1     2709.42     2555.64     44.92 o 
  -1   2   1     1175.73     1188.68     19.46 o 
   0   2   1      120.23      125.70      3.61 o 
   1   2   1    10035.29     9243.11    159.10 o 
   2   2   1       14.59       14.80      1.10 o 
   3   2   1       82.95      103.05      3.88 o 
   4   2   1        2.32        0.01      1.12 o 
   5   2   1       15.04       13.99      1.97 o 
   6   2   1      189.75      184.27      6.41 o 
   7   2   1      183.97      177.95      6.94 o 
   8   2   1      120.71      136.94      6.06 o 
   9   2   1        0.09        2.71      3.11 o 
  10   2   1       51.97       29.00     12.04 o 
  11   2   1       27.68       28.31      8.87 o 
 -12   3   1        0.38       -4.08      8.15 o 
 -11   3   1        4.10        3.31      5.51 o 
 -10   3   1        2.27        6.91      3.28 o 
  -9   3   1      119.92      118.22     12.96 o 
  -8   3   1        0.02       -0.23      2.42 o 
  -7   3   1       20.23       16.09      3.48 o 
  -6   3   1       27.37       23.20      4.69 o 
  -5   3   1        9.11        6.29      2.29 o 
  -4   3   1      486.03      477.13     14.03 o 
  -3   3   1        0.27        0.22      0.75 o 
  -2   3   1    36124.12    31913.66    497.29 o 
  -1   3   1     6997.68     6519.74    112.64 o 
   0   3   1     7580.91     7223.05    124.19 o 
   1   3   1     8065.50     7836.76    123.36 o 
   2   3   1       79.26       63.47      2.67 o 
   3   3   1      603.78      513.34      9.88 o 
   4   3   1      581.37      494.43     10.05 o 
   5   3   1       22.51       21.51      2.15 o 
   6   3   1      531.77      545.67     12.01 o 
   7   3   1       17.45       14.47      2.53 o 
   8   3   1        3.23        3.40      2.76 o 
   9   3   1       16.87        6.47      3.94 o 
  10   3   1       49.70       53.58      8.00 o 
  11   3   1        3.89       11.28      8.11 o 
 -12   4   1        0.86        1.07      7.73 o 
 -11   4   1        4.53        4.19      5.17 o 
 -10   4   1       18.53       14.96      4.62 o 
  -9   4   1       19.59       19.10      4.28 o 
  -8   4   1       25.42       22.47      4.70 o 
  -7   4   1      123.37      145.07     10.86 o 
  -6   4   1      356.84      340.38      9.19 o 
  -5   4   1      441.93      412.26     10.00 o 
  -4   4   1      745.93      750.08     40.90 o 
  -3   4   1      123.89      117.61      4.22 o 
  -2   4   1        7.72       11.14      1.13 o 
  -1   4   1    14366.01    12790.99    232.99 o 
   0   4   1      708.77      689.94     13.23 o 
   1   4   1      712.91      754.77     14.34 o 
   2   4   1     3427.29     3325.84     53.48 o 
   3   4   1       38.80       36.90      2.35 o 
   4   4   1      210.30      199.93      5.29 o 
   5   4   1      126.79      147.32      5.55 o 
   6   4   1       19.21       17.49      2.89 o 
   7   4   1        0.56        1.44      1.98 o 
   8   4   1       15.01       21.01      4.15 o 
   9   4   1      136.18      124.08      9.86 o 
  10   4   1        3.21        6.89      5.29 o 
  11   4   1       15.43       15.97      6.68 o 
 -12   5   1       10.94        7.77      7.82 o 
 -11   5   1        0.34        3.06      5.74 o 
 -10   5   1       18.76       11.81      4.60 o 
  -9   5   1       98.32      117.84      7.53 o 
  -8   5   1       87.69       93.27      5.76 o 
  -7   5   1       21.97       14.39      3.40 o 
  -6   5   1      101.36       88.19      7.03 o 
  -5   5   1      142.15      127.67      7.20 o 
  -4   5   1      449.23      466.61     10.67 o 
  -3   5   1      628.98      634.21     23.29 o 
  -2   5   1     4180.61     3886.50     68.24 o 
  -1   5   1    10412.15     9589.18    165.62 o 
   0   5   1      365.46      335.31      7.43 o 
   1   5   1        0.54        1.00      0.78 o 
   2   5   1      464.54      421.28     10.41 o 
   3   5   1      189.12      174.03      5.70 o 
   4   5   1       43.18       42.35      3.54 o 
   5   5   1      347.09      339.98      8.79 o 
   6   5   1      124.23      145.99      5.34 o 
   7   5   1       69.99       66.25      6.68 o 
   8   5   1       17.49       21.39      6.15 o 
   9   5   1       65.41       62.46      9.79 o 
  10   5   1        2.08        1.08      5.03 o 
  11   5   1        0.02        0.08      6.06 o 
 -12   6   1        0.60        9.57      8.44 o 
 -11   6   1        0.91        3.83      5.73 o 
 -10   6   1        0.56       -0.05      4.98 o 
  -9   6   1       44.95       70.47      6.67 o 
  -8   6   1        0.00        1.51      2.47 o 
  -7   6   1       40.33       34.54      3.63 o 
  -6   6   1       26.24       18.81      2.95 o 
  -5   6   1      653.49      647.68     13.21 o 
  -4   6   1      783.35      838.83     17.44 o 
  -3   6   1      908.74      955.20     22.02 o 
  -2   6   1     1209.33     1176.76     29.42 o 
  -1   6   1       41.04       38.66      2.33 o 
   0   6   1      231.50      234.67      7.29 o 
   1   6   1      168.32      158.62      4.12 o 
   2   6   1       18.12       16.30      1.51 o 
   3   6   1       33.37       32.94      2.51 o 
   4   6   1       39.80       51.30      3.33 o 
   5   6   1      216.83      209.47      6.04 o 
   6   6   1      120.69      121.61      5.27 o 
   7   6   1        0.42        0.93      2.79 o 
   8   6   1       90.80       83.47     11.34 o 
   9   6   1        5.25        7.84      5.00 o 
  10   6   1        1.34        5.17      7.39 o 
  11   6   1        0.06        5.40      6.17 o 
 -11   7   1        4.57       10.96      6.39 o 
 -10   7   1       10.70       20.17      6.00 o 
  -9   7   1        0.96        5.27      3.62 o 
  -8   7   1        7.41       12.43      3.22 o 
  -7   7   1        2.64        3.61      2.31 o 
  -6   7   1       50.99       64.18      4.34 o 
  -5   7   1       32.62       38.67      2.80 o 
  -4   7   1       83.12       93.09      3.94 o 
  -3   7   1     1169.09     1126.05     22.18 o 
  -2   7   1       42.92       55.26      5.20 o 
  -1   7   1      693.28      744.07     15.24 o 
   0   7   1       45.58       51.19      5.03 o 
   1   7   1       23.11       26.49      2.40 o 
   2   7   1      168.23      155.20      5.27 o 
   3   7   1      334.06      398.40      8.64 o 
   4   7   1      206.48      201.74      7.36 o 
   5   7   1       40.02       39.29      3.02 o 
   6   7   1       36.13       35.01      4.28 o 
   7   7   1        1.03        1.82      2.81 o 
   8   7   1        1.52        3.70      4.26 o 
   9   7   1        0.99        0.57      4.49 o 
  10   7   1        4.27       -0.10      5.40 o 
  11   7   1        0.01        3.00      6.52 o 
 -11   8   1        5.04        3.62      6.16 o 
 -10   8   1        2.34        0.19      5.00 o 
  -9   8   1       33.59       29.98      6.28 o 
  -8   8   1        0.29        0.99      3.09 o 
  -7   8   1        8.48        4.23      2.57 o 
  -6   8   1        0.55        0.28      2.00 o 
  -5   8   1       11.85        8.63      1.96 o 
  -4   8   1      140.50      137.26      4.76 o 
  -3   8   1      298.09      263.34      6.68 o 
  -2   8   1      746.35      705.69     16.82 o 
  -1   8   1       61.32       63.85      3.29 o 
   0   8   1       15.79       14.56      2.77 o 
   1   8   1      348.19      399.03      8.63 o 
   2   8   1      608.33      612.17     13.28 o 
   3   8   1       38.33       32.14      2.38 o 
   4   8   1      243.50      296.76      7.84 o 
   5   8   1       60.04       65.20      4.22 o 
   6   8   1      136.70      166.03      9.47 o 
   7   8   1       16.62        9.06      6.94 o 
   8   8   1       52.77       57.85     13.15 o 
   9   8   1       29.13       19.30      7.99 o 
  10   8   1        0.51       -4.01      5.40 o 
  11   8   1       11.54       23.05      7.96 o 
 -11   9   1        8.52        7.33      6.40 o 
 -10   9   1       16.48        7.44      5.87 o 
  -9   9   1       11.80       11.19      5.22 o 
  -8   9   1        0.43        0.91      3.66 o 
  -7   9   1        9.46        5.04      2.76 o 
  -6   9   1      175.99      204.13      8.37 o 
  -5   9   1        3.48        3.44      2.75 o 
  -4   9   1      319.26      338.71      9.27 o 
  -3   9   1      907.11      961.65     18.15 o 
  -2   9   1      154.16      168.33      6.37 o 
  -1   9   1       81.82       95.96      4.24 o 
   0   9   1      258.22      227.74     10.28 o 
   1   9   1      435.81      426.56      9.32 o 
   2   9   1     1912.87     2075.69     38.73 o 
   3   9   1      286.20      274.27      7.00 o 
   4   9   1      125.77      115.55      5.97 o 
   5   9   1        0.03       -0.83      3.16 o 
   6   9   1       30.34       31.14      5.15 o 
   7   9   1        0.68        6.97      4.84 o 
   8   9   1       49.38       65.37      8.38 o 
   9   9   1        6.07        6.13      5.51 o 
  10   9   1        4.57       11.51      6.21 o 
 -11  10   1        2.63        8.17      6.47 o 
 -10  10   1        0.35        3.27      5.80 o 
  -9  10   1       22.39       29.96      6.77 o 
  -8  10   1       14.09        1.25      4.18 o 
  -7  10   1        2.35        0.25      3.06 o 
  -6  10   1        2.27        6.04      2.79 o 
  -5  10   1      153.17      164.13      6.85 o 
  -4  10   1        0.24        1.60      1.83 o 
  -3  10   1       66.03       71.29      4.72 o 
  -2  10   1       90.89      102.76      5.90 o 
  -1  10   1      282.91      299.30     12.64 o 
   0  10   1      292.05      292.42      7.41 o 
   1  10   1       37.69       40.08      2.88 o 
   2  10   1        3.50        3.41      1.50 o 
   3  10   1      515.42      565.09     12.08 o 
   4  10   1        0.14        4.45      2.10 o 
   5  10   1       12.39        7.62      3.03 o 
   6  10   1      120.53      129.80     13.52 o 
   7  10   1       22.69       22.44      5.51 o 
   8  10   1       21.71        6.54      4.94 o 
   9  10   1       28.42       28.57      7.43 o 
  10  10   1        4.92        2.10      6.01 o 
 -10  11   1        1.00       -1.63      5.30 o 
  -9  11   1        0.03        4.23      5.19 o 
  -8  11   1       14.65       16.97      5.62 o 
  -7  11   1        0.55       -2.24      4.02 o 
  -6  11   1        3.76        3.72      2.70 o 
  -5  11   1        0.55        1.24      2.22 o 
  -4  11   1       64.36       74.86      5.90 o 
  -3  11   1       13.69       13.53      3.31 o 
  -2  11   1      120.49      114.51      9.29 o 
  -1  11   1       54.83       50.44      3.65 o 
   0  11   1      335.74      305.09      7.90 o 
   1  11   1        0.36        2.28      1.55 o 
   2  11   1      225.57      210.03      6.94 o 
   3  11   1      236.58      239.82      6.99 o 
   4  11   1      115.19      139.94      7.54 o 
   5  11   1        1.35        1.74      2.93 o 
   6  11   1        7.78        5.99      6.20 o 
   7  11   1        5.66        6.80      4.54 o 
   8  11   1       24.18       33.58     10.47 o 
   9  11   1        1.61       -0.77      5.32 o 
  10  11   1        8.41       14.13      9.63 o 
 -10  12   1        0.00        1.79      7.69 o 
  -9  12   1        0.66       -1.05      5.13 o 
  -8  12   1        0.70        2.99      4.80 o 
  -7  12   1        0.03        2.67      4.17 o 
  -6  12   1        9.88        6.61      4.89 o 
  -5  12   1       16.64       13.75      3.00 o 
  -4  12   1       14.34       10.45      2.65 o 
  -3  12   1       10.32        4.76      2.02 o 
  -2  12   1       64.84       73.26      8.32 o 
  -1  12   1      184.96      186.42      6.85 o 
   0  12   1       21.98       22.72      2.68 o 
   1  12   1       18.30       19.69      2.53 o 
   2  12   1       38.43       34.24      3.33 o 
   3  12   1        4.32        9.58      2.94 o 
   4  12   1        1.20       -0.52      2.55 o 
   5  12   1        0.01        0.76      3.72 o 
   6  12   1        0.56        3.36      3.95 o 
   7  12   1       41.57       56.10      7.91 o 
   8  12   1        4.78        6.91      5.45 o 
   9  12   1       10.42       14.19      6.70 o 
 -10  13   1        1.37       15.47      7.10 o 
  -9  13   1       13.01        5.55      6.39 o 
  -8  13   1       61.77       93.12     12.46 o 
  -7  13   1        1.69        6.29      4.42 o 
  -6  13   1        3.64        1.98      4.96 o 
  -5  13   1      116.65      136.46      9.31 o 
  -4  13   1       32.63       39.72      4.18 o 
  -3  13   1        5.00        1.87      2.22 o 
  -2  13   1      124.98      107.42      7.04 o 
  -1  13   1        2.51        0.05      1.84 o 
   0  13   1       58.40       63.56      4.58 o 
   1  13   1      167.93      177.64      6.33 o 
   2  13   1       71.49       77.96      4.84 o 
   3  13   1        0.07        2.06      2.68 o 
   4  13   1      104.19       89.85      6.77 o 
   5  13   1        5.21        3.41      4.13 o 
   6  13   1        1.49       -3.84      3.94 o 
   7  13   1       15.66       25.73      7.33 o 
   8  13   1        3.61       10.17      5.92 o 
   9  13   1       16.94       11.48      6.89 o 
  -9  14   1        0.57       -0.11      5.75 o 
  -8  14   1        2.54       -2.08      5.11 o 
  -7  14   1        1.69        1.68      4.48 o 
  -6  14   1       15.75        6.90      5.94 o 
  -5  14   1        0.87       -1.30      3.90 o 
  -4  14   1       46.29       43.59      6.79 o 
  -3  14   1        1.40        0.54      2.48 o 
  -2  14   1        0.13       -1.14      2.04 o 
  -1  14   1        4.12        2.86      2.19 o 
   0  14   1      256.33      247.93      7.80 o 
   1  14   1       61.11       61.48      5.81 o 
   2  14   1        4.26        1.61      2.80 o 
   3  14   1        6.70        0.87      3.04 o 
   4  14   1        5.86       16.93      4.85 o 
   5  14   1        6.44        5.15      4.40 o 
   6  14   1       14.15       13.82      5.32 o 
   7  14   1        3.48        5.73      6.86 o 
   8  14   1        2.28        0.03      8.79 o 
   9  14   1        1.95       -0.65      7.11 o 
  -9  15   1        3.42       10.09      6.62 o 
  -8  15   1        1.45        2.37      5.58 o 
  -7  15   1        9.82       11.51      5.56 o 
  -6  15   1        7.18        0.44      5.49 o 
  -5  15   1        8.83        7.69      4.68 o 
  -4  15   1       59.48       79.08      9.55 o 
  -3  15   1       33.76       40.55      5.41 o 
  -2  15   1      137.19      161.50      8.31 o 
  -1  15   1       37.82       40.84      4.34 o 
   0  15   1       86.16       87.28      5.10 o 
   1  15   1      157.42      176.35      6.89 o 
   2  15   1       68.32       65.95      7.70 o 
   3  15   1        0.22        2.33      3.18 o 
   4  15   1       43.12       50.45     11.89 o 
   5  15   1       18.21       15.71      5.30 o 
   6  15   1       12.55        5.52      4.89 o 
   7  15   1        0.23        1.74      5.18 o 
   8  15   1        1.97       11.68      8.43 o 
  -8  16   1        1.33       11.95      7.10 o 
  -7  16   1       23.20       16.75      6.11 o 
  -6  16   1       13.33       13.51      6.90 o 
  -5  16   1        0.11        6.60      4.75 o 
  -4  16   1       35.64       33.12      6.94 o 
  -3  16   1       10.38        7.15      3.37 o 
  -2  16   1        1.18       -2.08      2.61 o 
  -1  16   1       37.35       27.77      5.14 o 
   0  16   1        1.22        4.42      2.74 o 
   1  16   1       11.06       11.86      4.39 o 
   2  16   1      159.77      151.17     10.48 o 
   3  16   1       16.00       18.60      8.92 o 
   4  16   1        0.64        2.51      5.59 o 
   5  16   1       23.83       32.60      8.61 o 
   6  16   1        3.10        3.63      5.26 o 
   7  16   1       25.93       16.59      9.00 o 
   8  16   1        0.44        6.06      8.34 o 
  -8  17   1        1.57        7.70      7.19 o 
  -7  17   1        2.73       -7.13      5.44 o 
  -6  17   1        0.01        2.67      6.13 o 
  -5  17   1        4.27        6.70      5.08 o 
  -4  17   1        2.01        5.03      4.74 o 
  -3  17   1        0.26       -3.39      4.34 o 
  -2  17   1      350.41      366.37     15.80 o 
  -1  17   1       56.90       53.68      6.45 o 
   0  17   1      123.35      133.94      7.34 o 
   1  17   1        7.31        1.27      3.61 o 
   2  17   1       33.72       20.06      7.25 o 
   3  17   1       26.35       20.46      6.56 o 
   4  17   1        0.90       -0.31      4.60 o 
   5  17   1        0.93        7.24      5.39 o 
   6  17   1        0.08        0.03      5.21 o 
   7  17   1       11.74       13.57      7.10 o 
  -7  18   1        1.75        1.64      6.25 o 
  -6  18   1        0.25        1.67      6.86 o 
  -5  18   1       13.83        4.49      5.45 o 
  -4  18   1       20.44       10.47      5.59 o 
  -3  18   1       41.19       46.60      7.42 o 
  -2  18   1        0.60        3.08      3.53 o 
  -1  18   1       91.17       97.51     12.83 o 
   0  18   1        9.31        5.14      4.20 o 
   1  18   1        1.11        2.17      4.05 o 
   2  18   1        3.91        3.77      4.04 o 
   3  18   1        5.06        6.72      5.09 o 
   4  18   1        2.84       -0.67      5.72 o 
   5  18   1        0.47       -7.52      5.01 o 
   6  18   1        1.05        2.14      7.48 o 
  -6  19   1        0.16        2.12      6.98 o 
  -5  19   1        4.44        8.21      6.27 o 
  -4  19   1        0.32        0.54      6.90 o 
  -3  19   1       11.11       21.29      6.68 o 
  -2  19   1      126.42      135.51     10.87 o 
  -1  19   1       53.65       63.52      6.93 o 
   0  19   1       10.93       24.36      6.59 o 
   1  19   1        0.12        0.72      4.33 o 
   2  19   1        0.75       -0.43      4.74 o 
   3  19   1        0.29        6.06      5.33 o 
   4  19   1        3.39        2.17      5.54 o 
   5  19   1        1.74        5.07      6.52 o 
  -5  20   1        2.89        3.68      6.55 o 
  -4  20   1       35.57       48.20     13.58 o 
  -3  20   1       11.01       21.98      9.55 o 
  -2  20   1       15.64       32.59      9.09 o 
  -1  20   1        8.47        9.44     11.08 o 
   0  20   1       17.29       23.61      6.50 o 
   1  20   1        3.05       -4.80      5.18 o 
   2  20   1        0.07       -3.90      5.33 o 
   3  20   1        0.42        0.18      5.55 o 
   4  20   1        0.00        3.24      6.23 o 
  -3  21   1       54.70       46.11     10.52 o 
  -2  21   1       27.88       18.51     11.85 o 
  -1  21   1        0.23       -6.36      9.11 o 
   0  21   1        0.98       -3.37      8.27 o 
   1  21   1        0.55       -4.90      5.64 o 
   2  21   1        2.14        5.81      6.45 o 
 -12   0   2       10.40       12.11      9.12 o 
 -11   0   2       65.45       66.29     14.48 o 
 -10   0   2       10.16       11.74      5.73 o 
  -9   0   2       48.77       62.93      8.50 o 
  -8   0   2       54.15       63.83      9.90 o 
  -7   0   2      305.30      338.06     12.33 o 
  -6   0   2      179.61      159.93      8.33 o 
  -5   0   2      618.49      553.90     21.80 o 
  -4   0   2      972.21     1090.08     27.15 o 
  -3   0   2    21674.18    18668.38    497.09 o 
  -2   0   2    17079.66    15185.44    335.92 o 
  -1   0   2     7757.90     7503.86    203.76 o 
   0   0   2       24.56       19.31      1.64 o 
   1   0   2      824.01      765.13     18.76 o 
   2   0   2      833.63      833.97     20.68 o 
   3   0   2       90.03       85.86      4.28 o 
   4   0   2      495.54      529.32     15.36 o 
   5   0   2        1.15        1.68      2.08 o 
   6   0   2      543.56      578.80     22.24 o 
   7   0   2      258.10      225.16     10.72 o 
   8   0   2      229.07      218.59     14.86 o 
   9   0   2      196.05      239.15     23.20 o 
  10   0   2       50.68       64.18     15.27 o 
 -12   1   2        0.42        3.87      5.02 o 
 -11   1   2       24.83       23.29      5.21 o 
 -10   1   2        4.38        6.97      3.65 o 
  -9   1   2       62.90       73.69      7.43 o 
  -8   1   2        7.27        1.33      2.03 o 
  -7   1   2       60.80       67.18      3.87 o 
  -6   1   2       50.36       58.38      3.46 o 
  -5   1   2      107.79      120.23      4.68 o 
  -4   1   2      456.44      389.20      9.10 o 
  -3   1   2    16586.05    15314.30    239.53 o 
  -2   1   2     2098.84     2004.35     35.78 o 
  -1   1   2      450.18      480.63      8.64 o 
   0   1   2     4738.08     4683.65     73.99 o 
   1   1   2     6191.13     5768.35     91.07 o 
   2   1   2       16.93       19.78      1.38 o 
   3   1   2       48.23       53.49      2.74 o 
   4   1   2      363.06      365.68      8.98 o 
   5   1   2      809.81      761.85     18.91 o 
   6   1   2       64.54       56.49      3.99 o 
   7   1   2       37.11       35.07      4.72 o 
   8   1   2        3.97        3.95      2.92 o 
   9   1   2      180.43      163.54     11.05 o 
  10   1   2       57.80       60.78     10.17 o 
  11   1   2       11.40       13.02     11.85 o 
 -12   2   2        5.97        7.91      6.09 o 
 -11   2   2       18.06       19.58      4.91 o 
 -10   2   2       35.86       29.36      5.00 o 
  -9   2   2       74.34       89.73      6.00 o 
  -8   2   2        7.04        7.63      2.91 o 
  -7   2   2        3.53        3.85      1.78 o 
  -6   2   2      231.38      259.49      7.45 o 
  -5   2   2     2421.45     2405.98     40.24 o 
  -4   2   2       20.98       22.60      1.86 o 
  -3   2   2     2103.58     2010.26     33.17 o 
  -2   2   2     2270.14     2204.21     35.84 o 
  -1   2   2      379.59      312.98      6.11 o 
   0   2   2      281.48      296.60      6.28 o 
   1   2   2      364.71      357.50      6.79 o 
   2   2   2      758.98      695.89     12.48 o 
   3   2   2        0.18        0.07      0.89 o 
   4   2   2      109.24      138.86      4.38 o 
   5   2   2      106.07      109.68      5.20 o 
   6   2   2      622.95      587.34     12.80 o 
   7   2   2        6.13        1.34      2.49 o 
   8   2   2       64.98       60.29      5.91 o 
   9   2   2       14.44       16.72      4.63 o 
  10   2   2       17.59       15.78      6.22 o 
  11   2   2        6.55       14.13     11.58 o 
 -12   3   2        2.60        1.99      5.76 o 
 -11   3   2        1.75        2.52      4.15 o 
 -10   3   2       38.96       33.39      6.27 o 
  -9   3   2        1.19        1.86      3.15 o 
  -8   3   2       75.03       86.18      6.88 o 
  -7   3   2       45.00       47.19      3.42 o 
  -6   3   2      460.24      516.51     11.20 o 
  -5   3   2     2481.89     2379.33     40.00 o 
  -4   3   2      435.47      429.86      9.13 o 
  -3   3   2       41.26       45.38      3.31 o 
  -2   3   2    15520.19    14642.65    229.57 o 
  -1   3   2       18.56       26.57      1.47 o 
   0   3   2     1867.14     1693.49     30.33 o 
   1   3   2     1469.45     1453.89     30.24 o 
   2   3   2     3679.98     3685.56     64.91 o 
   3   3   2      238.53      288.80      6.35 o 
   4   3   2      101.49      110.70      3.85 o 
   5   3   2       51.93       42.71      3.04 o 
   6   3   2      340.67      371.41     10.05 o 
   7   3   2      144.09      157.63     11.11 o 
   8   3   2       11.53       14.14      4.74 o 
   9   3   2        5.37        2.70      4.13 o 
  10   3   2        6.77        1.43      6.58 o 
  11   3   2        1.40        1.34     10.78 o 
 -12   4   2        0.04       -5.29      6.85 o 
 -11   4   2       10.02        5.65      5.40 o 
 -10   4   2       72.41       93.06     10.30 o 
  -9   4   2       45.53       44.02      5.10 o 
  -8   4   2       55.99       68.09      5.13 o 
  -7   4   2       37.41       41.88      3.95 o 
  -6   4   2        0.17        1.32      1.45 o 
  -5   4   2     1085.06     1027.03     20.30 o 
  -4   4   2      214.52      171.85      5.54 o 
  -3   4   2        1.93        2.31      1.21 o 
  -2   4   2        1.09        0.96      0.80 o 
  -1   4   2     8793.65     8296.26    130.64 o 
   0   4   2     7170.41     6889.21    118.98 o 
   1   4   2      127.22      128.36      5.48 o 
   2   4   2      320.84      263.50     10.49 o 
   3   4   2       13.78       15.66      1.37 o 
   4   4   2      133.12      118.12      4.41 o 
   5   4   2       17.72       16.06      2.70 o 
   6   4   2        5.65        5.92      2.59 o 
   7   4   2      396.80      429.99     16.36 o 
   8   4   2        4.01        4.92      3.87 o 
   9   4   2        0.99       -0.79      4.04 o 
  10   4   2        1.41       -0.05      6.87 o 
  11   4   2        3.92       10.24     11.35 o 
 -12   5   2       10.56        9.32     14.98 o 
 -11   5   2        3.26       -4.18      4.23 o 
 -10   5   2       19.42       16.18      4.69 o 
  -9   5   2       24.19       17.52      5.97 o 
  -8   5   2        7.08        6.20      2.76 o 
  -7   5   2      107.21       91.61      6.13 o 
  -6   5   2       79.80       65.73      4.74 o 
  -5   5   2       57.83       86.40      3.48 o 
  -4   5   2      716.37      682.82     14.85 o 
  -3   5   2      323.91      325.43      8.89 o 
  -2   5   2      113.27      139.79      3.85 o 
  -1   5   2    11149.39    10573.10    166.28 o 
   0   5   2      138.15      149.34      5.96 o 
   1   5   2     1073.44     1223.89     23.27 o 
   2   5   2      653.22      553.10     13.91 o 
   3   5   2       28.97       42.67      2.54 o 
   4   5   2      365.37      439.75      9.37 o 
   5   5   2     1254.11     1277.04     23.16 o 
   6   5   2        0.01        1.55      2.59 o 
   7   5   2        6.98        6.50      3.18 o 
   8   5   2       42.72       35.82      8.45 o 
   9   5   2       28.95       17.33     11.98 o 
  10   5   2       18.54       13.23      7.79 o 
  11   5   2        0.44        6.77      8.67 o 
 -12   6   2        1.79       -1.99      7.55 o 
 -11   6   2       11.77       11.04      5.92 o 
 -10   6   2       17.65       19.21      4.96 o 
  -9   6   2       36.79       28.76      4.63 o 
  -8   6   2       66.42       52.49      7.46 o 
  -7   6   2        5.57        2.30      2.14 o 
  -6   6   2       99.80       98.84      7.58 o 
  -5   6   2      614.51      686.80     19.66 o 
  -4   6   2      918.21      863.32     18.20 o 
  -3   6   2      491.55      503.38     10.15 o 
  -2   6   2       78.88       77.28      3.63 o 
  -1   6   2      671.87      671.42     13.87 o 
   0   6   2     4123.46     4278.40     75.24 o 
   1   6   2        2.38        3.51      0.95 o 
   2   6   2      192.89      209.07      5.76 o 
   3   6   2     1006.10     1021.70     20.56 o 
   4   6   2      238.33      278.68      6.70 o 
   5   6   2       64.37       83.36      5.74 o 
   6   6   2       94.82      104.62      7.85 o 
   7   6   2        0.00       -0.65      3.08 o 
   8   6   2       34.45       28.65      7.28 o 
   9   6   2        1.12       -2.63      4.81 o 
  10   6   2        0.72        4.78      5.70 o 
  11   6   2        0.89       -2.40      8.37 o 
 -12   7   2        2.11       -1.11     11.79 o 
 -11   7   2        0.74        1.20      5.16 o 
 -10   7   2        2.98        0.78      3.82 o 
  -9   7   2        3.76        0.32      2.85 o 
  -8   7   2        3.26        0.09      2.60 o 
  -7   7   2       40.11       40.61      4.89 o 
  -6   7   2      160.91      189.01      8.40 o 
  -5   7   2      287.18      311.22     16.12 o 
  -4   7   2       40.44       28.43      2.16 o 
  -3   7   2      182.76      193.88      5.26 o 
  -2   7   2       19.52       20.17      2.09 o 
  -1   7   2       13.98       14.92      1.98 o 
   0   7   2      227.38      246.66      9.61 o 
   1   7   2     1265.46     1342.05     23.29 o 
   2   7   2        0.05       -0.86      0.88 o 
   3   7   2      198.72      193.26      5.88 o 
   4   7   2      190.08      179.01      6.15 o 
   5   7   2       17.40       15.98      3.26 o 
   6   7   2       10.72        5.13      2.96 o 
   7   7   2      181.32      230.45     14.79 o 
   8   7   2        4.16       -1.85      4.67 o 
   9   7   2      133.12      120.01     15.62 o 
  10   7   2        8.18       18.82      7.27 o 
 -11   8   2       17.17       24.57      8.48 o 
 -10   8   2       12.50       33.38      6.98 o 
  -9   8   2        3.74        3.44      3.64 o 
  -8   8   2        0.34       -0.79      2.61 o 
  -7   8   2        6.93        9.21      2.82 o 
  -6   8   2       34.14       28.69      3.45 o 
  -5   8   2        5.53        3.49      2.17 o 
  -4   8   2       34.97       30.92      2.46 o 
  -3   8   2     1321.91     1243.88     24.49 o 
  -2   8   2     1790.58     1736.60     32.85 o 
  -1   8   2      237.54      172.09      4.96 o 
   0   8   2       81.58       87.53      3.87 o 
   1   8   2       29.99       32.16      2.21 o 
   2   8   2      166.93      206.97      5.41 o 
   3   8   2       69.52       64.87      2.84 o 
   4   8   2       10.39        4.42      2.51 o 
   5   8   2        3.57        4.39      2.70 o 
   6   8   2        2.57        4.63      3.06 o 
   7   8   2      146.19      171.32      9.44 o 
   8   8   2      102.44      106.65     18.16 o 
   9   8   2       12.51       24.73      6.91 o 
  10   8   2        8.01        3.52      6.19 o 
 -11   9   2        8.56        7.87      6.38 o 
 -10   9   2        0.38       -4.06      4.84 o 
  -9   9   2        0.85        0.68      3.61 o 
  -8   9   2        0.11       -1.93      2.75 o 
  -7   9   2       16.91       20.22      4.02 o 
  -6   9   2       44.15       57.09      5.26 o 
  -5   9   2      313.84      335.60     11.28 o 
  -4   9   2        2.03        1.69      1.54 o 
  -3   9   2      826.06      925.66     17.66 o 
  -2   9   2       34.48       28.92      3.02 o 
  -1   9   2      549.34      552.44     11.50 o 
   0   9   2       53.14       60.86      3.86 o 
   1   9   2     1620.75     1624.96     28.32 o 
   2   9   2       97.43       81.68      4.09 o 
   3   9   2      102.79      109.78      9.90 o 
   4   9   2        0.69        0.84      2.41 o 
   5   9   2        7.57        6.07      3.00 o 
   6   9   2        7.40        8.43      3.61 o 
   7   9   2       15.16       15.86      6.84 o 
   8   9   2       20.97       17.80      5.92 o 
   9   9   2       13.44       15.74      6.75 o 
  10   9   2       12.85       16.48      7.10 o 
 -11  10   2        5.49       -0.60      5.81 o 
 -10  10   2       10.81        3.17      5.47 o 
  -9  10   2        0.46        5.63      4.72 o 
  -8  10   2       11.53        4.73      3.46 o 
  -7  10   2       68.50       72.95      5.52 o 
  -6  10   2        5.66        4.63      2.64 o 
  -5  10   2       64.97       50.62      8.55 o 
  -4  10   2      121.43      126.37      5.93 o 
  -3  10   2      133.69      153.45      5.38 o 
  -2  10   2       28.07       26.05      3.17 o 
  -1  10   2      196.28      228.03      6.41 o 
   0  10   2      655.95      661.81     14.77 o 
   1  10   2       98.39      101.55      4.15 o 
   2  10   2       10.24        7.38      1.75 o 
   3  10   2       74.55       88.63     10.29 o 
   4  10   2       53.32       52.50      6.62 o 
   5  10   2        8.70        8.72      3.38 o 
   6  10   2       12.10        5.29      3.85 o 
   7  10   2        2.55        5.02      5.55 o 
   8  10   2       25.64       24.52      7.86 o 
   9  10   2       21.99       22.14      6.83 o 
  10  10   2        1.20        4.15      6.82 o 
 -11  11   2        0.00        1.84      6.51 o 
 -10  11   2        2.73        3.27      5.41 o 
  -9  11   2        2.93        6.05      5.34 o 
  -8  11   2        1.32        5.33      4.35 o 
  -7  11   2      180.19      167.43      8.00 o 
  -6  11   2        0.74        1.57      2.52 o 
  -5  11   2        0.56       -1.35      2.59 o 
  -4  11   2        2.07        0.19      2.32 o 
  -3  11   2       90.68       86.03      4.27 o 
  -2  11   2      255.73      231.02      7.48 o 
  -1  11   2      126.94      132.45      5.12 o 
   0  11   2      165.22      150.10      6.62 o 
   1  11   2      429.11      477.95     11.92 o 
   2  11   2      197.64      218.80      7.42 o 
   3  11   2      345.29      334.23     11.64 o 
   4  11   2      229.97      224.18      9.86 o 
   5  11   2        9.64        5.94      3.44 o 
   6  11   2        2.08        6.69      4.51 o 
   7  11   2       17.50        3.87      6.54 o 
   8  11   2       18.88       25.31      7.96 o 
   9  11   2        6.53        5.73      6.46 o 
 -10  12   2        0.04        3.37      6.00 o 
  -9  12   2       11.15        5.56      6.31 o 
  -8  12   2        2.91        2.93      4.34 o 
  -7  12   2       30.65       22.15      5.24 o 
  -6  12   2        4.64       11.67      3.29 o 
  -5  12   2       39.83       22.63      7.73 o 
  -4  12   2        8.99        9.93      2.67 o 
  -3  12   2       48.89       58.17      4.36 o 
  -2  12   2       37.24       34.79      3.53 o 
  -1  12   2      248.89      280.29      9.43 o 
   0  12   2      160.73      188.66      6.90 o 
   1  12   2      356.98      370.68      9.99 o 
   2  12   2      132.86      118.74     11.96 o 
   3  12   2        3.11        8.35      3.16 o 
   4  12   2      139.09      149.93      8.39 o 
   5  12   2       18.96       21.47      4.91 o 
   6  12   2        1.48        0.03      4.29 o 
   7  12   2       15.38       25.94      8.20 o 
   8  12   2        3.12       14.76      9.51 o 
   9  12   2        0.54        3.20      6.11 o 
 -10  13   2        0.09        4.32      6.02 o 
  -9  13   2        9.03       16.14      6.48 o 
  -8  13   2        0.05       -3.76      4.73 o 
  -7  13   2       88.98       98.09      9.78 o 
  -6  13   2       14.36       10.18      4.49 o 
  -5  13   2        3.82        5.61      3.61 o 
  -4  13   2        0.22        1.42      2.53 o 
  -3  13   2       36.56       37.07      5.17 o 
  -2  13   2       19.50       14.82      4.40 o 
  -1  13   2       46.39       63.53      4.07 o 
   0  13   2        5.98        7.10      2.23 o 
   1  13   2       77.45       94.87      5.41 o 
   2  13   2      246.44      251.05     15.98 o 
   3  13   2      167.98      175.00      9.08 o 
   4  13   2       10.13        7.87      3.64 o 
   5  13   2        0.50       -1.19      3.21 o 
   6  13   2        8.73        1.63      4.42 o 
   7  13   2        0.01       -2.60      4.62 o 
   8  13   2        0.45       -1.21      5.74 o 
   9  13   2        0.70       -1.99      6.17 o 
  -9  14   2       12.86        8.57      7.86 o 
  -8  14   2       13.86        9.57      5.71 o 
  -7  14   2       46.63       42.33      7.48 o 
  -6  14   2       45.21       43.52      5.88 o 
  -5  14   2        0.18        0.23      2.93 o 
  -4  14   2      113.65      100.69      9.45 o 
  -3  14   2       17.05       13.02      3.58 o 
  -2  14   2      184.21      188.92      7.70 o 
  -1  14   2       16.75       22.18      4.04 o 
   0  14   2      118.65      109.52      5.87 o 
   1  14   2      233.42      251.71     10.81 o 
   2  14   2       25.82        8.34      4.01 o 
   3  14   2       75.62       80.68      6.75 o 
   4  14   2      102.38      116.07     10.50 o 
   5  14   2        1.07        2.40      4.59 o 
   6  14   2       16.78       20.15      6.05 o 
   7  14   2        0.76        0.79      5.20 o 
   8  14   2        3.30        8.01      6.34 o 
  -9  15   2        1.74        3.96      6.12 o 
  -8  15   2        1.49        2.58      5.65 o 
  -7  15   2        5.00        3.33      4.96 o 
  -6  15   2       77.88       80.63     15.12 o 
  -5  15   2       26.52       25.83      4.77 o 
  -4  15   2       17.13        9.09      3.52 o 
  -3  15   2      236.69      261.29     11.02 o 
  -2  15   2        4.79        1.81      3.08 o 
  -1  15   2      147.88      144.24      6.36 o 
   0  15   2        0.33        0.87      2.61 o 
   1  15   2        0.03       -2.96      2.88 o 
   2  15   2       37.18       38.88      5.21 o 
   3  15   2        8.45        8.44      3.98 o 
   4  15   2        0.75       -2.72      4.05 o 
   5  15   2       46.38       62.54      8.46 o 
   6  15   2        0.08        1.41      4.95 o 
   7  15   2        1.85       -1.06      5.64 o 
   8  15   2        2.07        6.15      6.79 o 
  -8  16   2        8.36        8.79      6.34 o 
  -7  16   2        2.35       -0.05      4.74 o 
  -6  16   2        4.74       10.19      5.47 o 
  -5  16   2       11.76       11.04      6.42 o 
  -4  16   2      102.13      100.69      9.14 o 
  -3  16   2      216.53      261.26     11.40 o 
  -2  16   2        0.12        0.38      2.92 o 
  -1  16   2       35.81       35.69      3.97 o 
   0  16   2        0.95        2.95      3.24 o 
   1  16   2       23.74       24.85      5.27 o 
   2  16   2       38.72       33.94      5.45 o 
   3  16   2        0.00       -4.60      3.07 o 
   4  16   2        7.78        9.63      5.37 o 
   5  16   2        1.91       -0.96      4.73 o 
   6  16   2       14.79       15.95      6.50 o 
   7  16   2        2.17        3.14      6.53 o 
  -8  17   2        3.24       10.46      6.55 o 
  -7  17   2        0.00       -2.00      5.41 o 
  -6  17   2        0.02        3.81      5.23 o 
  -5  17   2        2.91       15.98      6.80 o 
  -4  17   2      159.71      180.39     12.01 o 
  -3  17   2       32.48       35.79      5.66 o 
  -2  17   2       70.44       75.38      8.43 o 
  -1  17   2        4.18        5.82      3.82 o 
   0  17   2        0.46        2.72      3.53 o 
   1  17   2       54.55       51.35      8.60 o 
   2  17   2       33.38       34.65      6.24 o 
   3  17   2       11.50       16.71      5.38 o 
   4  17   2        7.34       13.77      5.69 o 
   5  17   2        9.34        6.94      5.88 o 
   6  17   2        1.72       -3.02      5.71 o 
  -7  18   2        0.68        5.66      6.61 o 
  -6  18   2       19.52       15.37      6.62 o 
  -5  18   2       12.16        4.80      7.10 o 
  -4  18   2      120.12      116.96     10.46 o 
  -3  18   2        0.90       -0.50      3.71 o 
  -2  18   2       43.41       41.39      5.93 o 
  -1  18   2       40.48       45.27     10.79 o 
   0  18   2        0.20       -3.19      3.60 o 
   1  18   2        2.58        3.67      4.19 o 
   2  18   2       15.82       17.42      5.10 o 
   3  18   2        0.06       -0.01      4.88 o 
   4  18   2        0.17        8.85      5.49 o 
   5  18   2        0.28        1.14      5.63 o 
   6  18   2        0.06       -2.79      6.64 o 
  -6  19   2        0.35        5.70      6.28 o 
  -5  19   2       26.60       29.93     20.52 o 
  -4  19   2        8.15        6.13      5.83 o 
  -3  19   2        5.79        9.11      9.51 o 
  -2  19   2       14.34       15.72      5.81 o 
  -1  19   2        8.54        5.37      5.11 o 
   0  19   2       19.03       11.26      5.78 o 
   1  19   2        4.62        2.69      4.61 o 
   2  19   2        0.50        4.67      5.55 o 
   3  19   2        6.38        8.21      5.88 o 
   4  19   2        6.72       -6.03      5.45 o 
   5  19   2        7.94        9.28      6.75 o 
  -5  20   2        9.24       -5.34      5.92 o 
  -4  20   2        0.07        5.83      6.18 o 
  -3  20   2        8.78        3.62     10.51 o 
  -2  20   2        1.47        5.30      5.56 o 
  -1  20   2        0.42        0.80      5.38 o 
   0  20   2        0.51       -0.36      5.39 o 
   1  20   2        3.51        4.43      4.99 o 
   2  20   2        0.29        2.99      5.90 o 
   3  20   2        1.42        4.03      5.67 o 
  -3  21   2        2.63       -8.47      9.54 o 
  -2  21   2        0.92       -2.34     10.41 o 
  -1  21   2        6.04        3.12      5.85 o 
   0  21   2        6.20        4.75      6.07 o 
   1  21   2        0.90       -5.90      7.24 o 
   2  21   2        0.04        5.80      6.52 o 
 -12   1   3        3.37        3.68      4.75 o 
 -11   1   3        0.49       -0.20      4.00 o 
 -10   1   3        4.45        1.70      3.53 o 
  -9   1   3        3.22        4.50      3.37 o 
  -8   1   3      165.99      174.05      7.39 o 
  -7   1   3        7.93        7.67      2.00 o 
  -6   1   3        9.58        9.88      1.83 o 
  -5   1   3      339.36      354.59     10.09 o 
  -4   1   3      460.18      456.62      9.34 o 
  -3   1   3       36.02       38.05      2.05 o 
  -2   1   3     2508.07     2381.49     38.86 o 
  -1   1   3     3286.80     3206.95     71.36 o 
   0   1   3      426.53      414.78      8.05 o 
   1   1   3     2036.00     2097.60     34.45 o 
   2   1   3        1.14        2.17      0.94 o 
   3   1   3      114.61      110.12      3.91 o 
   4   1   3      335.81      374.41      9.47 o 
   5   1   3       38.57       39.45      4.62 o 
   6   1   3       25.65       26.42      3.00 o 
   7   1   3        6.04        5.38      3.32 o 
   8   1   3       11.01        7.12      4.60 o 
   9   1   3       42.45       40.78     12.86 o 
  10   1   3        4.97        8.17      8.94 o 
 -12   2   3        2.55        7.71      5.23 o 
 -11   2   3       31.03       43.58      6.32 o 
 -10   2   3        0.00       -0.18      3.37 o 
  -9   2   3       77.70       81.80      8.09 o 
  -8   2   3      187.42      190.01      7.77 o 
  -7   2   3      132.77      132.42      5.37 o 
  -6   2   3      194.63      210.52      6.03 o 
  -5   2   3     2466.08     2421.53     40.64 o 
  -4   2   3      107.85      102.10      3.53 o 
  -3   2   3     2266.15     2128.71     35.25 o 
  -2   2   3       53.64       58.22      3.93 o 
  -1   2   3      334.85      384.97      7.66 o 
   0   2   3     2636.45     2568.33     41.67 o 
   1   2   3     2331.17     2396.65     39.14 o 
   2   2   3        2.54        3.56      0.96 o 
   3   2   3     3170.79     3405.81     68.87 o 
   4   2   3       67.59       63.54      3.16 o 
   5   2   3        0.16        0.73      1.57 o 
   6   2   3       11.94       10.65      2.66 o 
   7   2   3       26.46       45.30      6.75 o 
   8   2   3        0.18       -0.52      4.34 o 
   9   2   3       32.14       37.52      8.76 o 
  10   2   3        0.37        3.67      7.87 o 
 -12   3   3        5.27        0.02      4.97 o 
 -11   3   3       32.94       40.61      6.01 o 
 -10   3   3       51.28       42.16      5.76 o 
  -9   3   3        0.14       -2.38      2.66 o 
  -8   3   3        5.75       11.88      4.00 o 
  -7   3   3      252.83      283.75      9.00 o 
  -6   3   3       34.59       32.12      3.60 o 
  -5   3   3     1038.84      990.73     18.24 o 
  -4   3   3      798.46      758.02     16.04 o 
  -3   3   3      606.84      544.29     10.51 o 
  -2   3   3      699.82      661.11     12.23 o 
  -1   3   3       24.82       23.72      1.65 o 
   0   3   3      821.09      746.30     13.38 o 
   1   3   3     2372.25     2349.25     38.45 o 
   2   3   3     1690.18     1614.93     34.39 o 
   3   3   3      770.99      837.19     15.44 o 
   4   3   3      729.35      768.29     14.77 o 
   5   3   3      455.98      486.16     12.12 o 
   6   3   3      380.69      348.62     13.94 o 
   7   3   3      124.13      113.16     13.08 o 
   8   3   3        8.89        4.87      3.81 o 
   9   3   3        2.00        1.92      5.11 o 
  10   3   3       49.46       43.49     10.06 o 
 -12   4   3        9.88        5.76      5.99 o 
 -11   4   3        0.01       -4.09      4.46 o 
 -10   4   3        8.90        6.39      3.58 o 
  -9   4   3       95.88       82.59      5.95 o 
  -8   4   3      174.93      184.00      7.89 o 
  -7   4   3       29.21       24.22      4.55 o 
  -6   4   3        3.36        4.51      1.99 o 
  -5   4   3      252.72      271.43      7.97 o 
  -4   4   3      956.38      935.14     19.26 o 
  -3   4   3      602.81      565.77     12.47 o 
  -2   4   3       46.52       65.50      3.66 o 
  -1   4   3       51.66       58.61      2.53 o 
   0   4   3     1192.20     1253.72     23.44 o 
   1   4   3     1153.42     1067.65     23.72 o 
   2   4   3      453.83      361.06     15.43 o 
   3   4   3      138.51      149.80      4.90 o 
   4   4   3        7.87        7.13      1.42 o 
   5   4   3       19.67       20.77      3.38 o 
   6   4   3        5.40       11.62      3.92 o 
   7   4   3      365.90      372.50     15.56 o 
   8   4   3       15.05       13.60      5.52 o 
   9   4   3        3.36       10.60      5.83 o 
  10   4   3        3.49       -8.94      8.60 o 
 -12   5   3        0.00       -1.29      5.85 o 
 -11   5   3        0.48        3.22      4.34 o 
 -10   5   3       10.33        6.12      3.43 o 
  -9   5   3       90.20       75.20      6.43 o 
  -8   5   3       89.66       82.97      5.62 o 
  -7   5   3      436.67      468.13     12.63 o 
  -6   5   3      358.24      355.48     10.01 o 
  -5   5   3      694.37      681.58     15.49 o 
  -4   5   3      112.11      101.40      4.64 o 
  -3   5   3        8.80        8.67      1.68 o 
  -2   5   3       45.12       49.94      3.98 o 
  -1   5   3        7.03        6.91      1.27 o 
   0   5   3      589.93      565.35     11.75 o 
   1   5   3      679.03      696.01     16.84 o 
   2   5   3       45.50       42.13      3.61 o 
   3   5   3      728.36      754.91     19.90 o 
   4   5   3       96.97       91.41      7.28 o 
   5   5   3       76.80       66.62      5.39 o 
   6   5   3        4.76        2.93      2.97 o 
   7   5   3      138.60      157.85     19.30 o 
   8   5   3      149.91      183.88     16.40 o 
   9   5   3       14.77        6.94      5.23 o 
  10   5   3       15.80       17.72      9.09 o 
 -12   6   3        0.37        3.48      5.82 o 
 -11   6   3        1.37        5.86      4.53 o 
 -10   6   3        2.16        4.81      3.47 o 
  -9   6   3       20.70       22.67      3.98 o 
  -8   6   3      102.68      105.50      6.29 o 
  -7   6   3        6.07        8.58      2.60 o 
  -6   6   3        0.02        4.03      2.23 o 
  -5   6   3      202.37      219.45      7.25 o 
  -4   6   3      455.52      456.34     11.31 o 
  -3   6   3      471.00      469.18      9.73 o 
  -2   6   3       53.64       47.78      2.87 o 
  -1   6   3     7986.95     7864.85    124.73 o 
   0   6   3      713.43      711.58     15.99 o 
   1   6   3       18.99       14.91      2.50 o 
   2   6   3      841.33      807.52     19.69 o 
   3   6   3      172.99      163.25      7.21 o 
   4   6   3      122.96      136.60      7.27 o 
   5   6   3      157.23      143.79      7.68 o 
   6   6   3      134.53      135.36      9.84 o 
   7   6   3       10.27       19.58      4.43 o 
   8   6   3       26.70       29.68      5.44 o 
   9   6   3        0.27       -7.33      4.89 o 
  10   6   3        0.53        8.48      8.46 o 
 -12   7   3        0.00       -1.01      7.48 o 
 -11   7   3        1.21        3.07      4.66 o 
 -10   7   3        0.37        1.27      3.36 o 
  -9   7   3        3.75       -3.80      2.73 o 
  -8   7   3        7.11        6.34      3.57 o 
  -7   7   3       31.36       31.98      5.49 o 
  -6   7   3       25.25       26.85      3.98 o 
  -5   7   3        7.14       13.20      2.56 o 
  -4   7   3       28.99       26.84      2.98 o 
  -3   7   3     1636.87     1570.09     27.39 o 
  -2   7   3      394.07      419.93      9.12 o 
  -1   7   3     1227.88     1161.02     20.75 o 
   0   7   3      367.68      453.43     10.33 o 
   1   7   3        9.01        7.19      1.92 o 
   2   7   3      173.15      167.52      7.13 o 
   3   7   3      284.76      267.25      9.51 o 
   4   7   3       58.95       57.34      5.07 o 
   5   7   3      167.35      195.92      9.08 o 
   6   7   3       56.44       62.78     11.16 o 
   7   7   3        0.04        4.91      4.23 o 
   8   7   3        1.61       -3.27      3.72 o 
   9   7   3       17.44       19.86      8.27 o 
  10   7   3        2.38        3.32      6.88 o 
 -12   8   3        0.71        6.85      7.96 o 
 -11   8   3        3.98        9.15      5.98 o 
 -10   8   3        0.86        1.55      3.23 o 
  -9   8   3        3.91        1.11      3.08 o 
  -8   8   3       13.74       16.59      3.67 o 
  -7   8   3      159.27      168.50     12.18 o 
  -6   8   3      130.82      163.95     10.99 o 
  -5   8   3       27.23       26.89      3.21 o 
  -4   8   3      576.64      614.87     24.69 o 
  -3   8   3     3202.54     3287.07     54.49 o 
  -2   8   3      553.92      576.16     11.88 o 
  -1   8   3      213.90      262.64      6.67 o 
   0   8   3      977.12      985.99     19.90 o 
   1   8   3      650.45      746.72     14.28 o 
   2   8   3      138.42      141.22     11.80 o 
   3   8   3       64.96       80.28      5.62 o 
   4   8   3       13.53       14.66      3.37 o 
   5   8   3        0.00        0.45      2.79 o 
   6   8   3       50.99       50.79      9.01 o 
   7   8   3       94.74       92.56      9.09 o 
   8   8   3       13.25       13.19      7.04 o 
   9   8   3        8.63        5.23      6.33 o 
  10   8   3        0.00        0.79      8.15 o 
 -11   9   3        2.08        1.74      5.63 o 
 -10   9   3        2.76        8.40      4.50 o 
  -9   9   3       17.45       20.70      4.73 o 
  -8   9   3        0.25       -3.94      2.63 o 
  -7   9   3       12.13        8.25      3.05 o 
  -6   9   3       33.16       28.09      3.67 o 
  -5   9   3      132.95      122.92      6.54 o 
  -4   9   3      239.15      225.37     10.21 o 
  -3   9   3      948.53      957.26     18.32 o 
  -2   9   3     2244.79     2306.78     39.29 o 
  -1   9   3      538.80      607.99     12.57 o 
   0   9   3      240.79      272.63      8.78 o 
   1   9   3        3.36        2.96      1.42 o 
   2   9   3       10.76       20.82      3.88 o 
   3   9   3       25.61       22.38      3.59 o 
   4   9   3       53.64       55.06      5.36 o 
   5   9   3        1.69        0.58      2.70 o 
   6   9   3       74.50       77.23     11.11 o 
   7   9   3       25.69       24.19      5.02 o 
   8   9   3        6.06       -4.01      6.04 o 
   9   9   3        0.73       -4.65      5.40 o 
 -11  10   3        2.18        3.99      5.93 o 
 -10  10   3        1.68        3.29      5.07 o 
  -9  10   3        3.03        5.99      3.66 o 
  -8  10   3        0.61       -1.88      2.83 o 
  -7  10   3      114.02       94.37      8.30 o 
  -6  10   3      221.67      235.64      8.92 o 
  -5  10   3      102.92      108.96      8.90 o 
  -4  10   3       53.95       65.78      4.74 o 
  -3  10   3        0.06        1.08      1.73 o 
  -2  10   3      178.46      213.20     11.34 o 
  -1  10   3      189.75      217.71      6.40 o 
   0  10   3        8.82       12.23      2.30 o 
   1  10   3        1.18        0.31      2.46 o 
   2  10   3       61.76       58.24      5.06 o 
   3  10   3      209.33      203.89      9.18 o 
   4  10   3        1.85        1.04      2.93 o 
   5  10   3      142.73      169.24      9.67 o 
   6  10   3        5.90        2.13      3.79 o 
   7  10   3      242.20      279.32     12.81 o 
   8  10   3        7.65       10.59      5.95 o 
   9  10   3       22.27       32.60      9.03 o 
 -11  11   3        1.45       -0.89      5.92 o 
 -10  11   3        0.15        1.69      5.18 o 
  -9  11   3       15.93       10.75      4.43 o 
  -8  11   3        3.57        1.93      3.26 o 
  -7  11   3       27.16       14.24      5.11 o 
  -6  11   3        0.02       -1.59      2.45 o 
  -5  11   3       76.68       70.62      7.68 o 
  -4  11   3      467.14      466.09     12.73 o 
  -3  11   3        3.93        2.97      2.76 o 
  -2  11   3      525.95      537.35     12.03 o 
  -1  11   3        3.09        6.79      2.20 o 
   0  11   3       10.60       15.77      2.29 o 
   1  11   3        3.29       -1.21      2.73 o 
   2  11   3       10.13       11.14      3.26 o 
   3  11   3       11.95        8.44      3.38 o 
   4  11   3      187.66      207.79      9.99 o 
   5  11   3       10.01       14.28      4.19 o 
   6  11   3       44.01       41.58      6.00 o 
   7  11   3        0.72       -1.32      4.53 o 
   8  11   3       19.89       12.51      7.57 o 
   9  11   3        0.16       -3.60      6.37 o 
 -10  12   3        2.92        2.51      5.69 o 
  -9  12   3        3.70        1.28      5.09 o 
  -8  12   3       34.77       22.96      4.99 o 
  -7  12   3        2.13        2.43      3.07 o 
  -6  12   3       50.34       51.06      6.15 o 
  -5  12   3       99.17      102.47      6.30 o 
  -4  12   3       10.71        8.04      2.88 o 
  -3  12   3        2.12        3.92      2.48 o 
  -2  12   3      596.34      626.80     22.15 o 
  -1  12   3       23.29       19.74      2.64 o 
   0  12   3       13.87       11.52      2.63 o 
   1  12   3        1.81        2.34      2.66 o 
   2  12   3       71.30       62.63      5.67 o 
   3  12   3        1.95        1.97      2.93 o 
   4  12   3       20.04       20.69      4.23 o 
   5  12   3        3.96        8.46      4.02 o 
   6  12   3        1.04        0.91      3.95 o 
   7  12   3       49.56       48.42      7.89 o 
   8  12   3       10.30       21.48      7.22 o 
 -10  13   3        0.06       -0.58      5.76 o 
  -9  13   3        0.85       -1.74      5.32 o 
  -8  13   3       13.40       15.07      5.69 o 
  -7  13   3       29.29       23.08      4.60 o 
  -6  13   3      121.88      106.30      6.78 o 
  -5  13   3      223.44      252.04     22.06 o 
  -4  13   3        6.08        5.47      2.81 o 
  -3  13   3       69.63       68.50      5.15 o 
  -2  13   3        0.18        1.82      2.36 o 
  -1  13   3        0.00       -0.62      1.93 o 
   0  13   3      113.70      130.34      7.60 o 
   1  13   3       41.95       48.83      5.32 o 
   2  13   3       55.16       62.45      5.99 o 
   3  13   3       89.58       87.07      7.06 o 
   4  13   3       12.18        7.61      3.75 o 
   5  13   3        0.05        0.41      3.69 o 
   6  13   3       24.28       25.47      6.64 o 
   7  13   3        0.32       -0.48      5.09 o 
   8  13   3        7.22        2.11      5.86 o 
  -9  14   3        5.82        5.69      5.56 o 
  -8  14   3        2.24       -2.98      4.79 o 
  -7  14   3        1.77        5.31      4.09 o 
  -6  14   3       77.57       77.77      6.38 o 
  -5  14   3       49.66       51.82      5.24 o 
  -4  14   3        6.27        4.74      3.02 o 
  -3  14   3        0.33       -0.16      2.69 o 
  -2  14   3      108.38       77.19      6.12 o 
  -1  14   3       13.46       11.92      3.01 o 
   0  14   3       43.86       52.13      9.45 o 
   1  14   3       19.75        8.37      3.60 o 
   2  14   3      178.87      192.56     11.19 o 
   3  14   3       13.18       15.92      4.16 o 
   4  14   3       24.91       26.97      5.15 o 
   5  14   3        0.74        3.00      4.13 o 
   6  14   3        0.16        0.68      5.37 o 
   7  14   3        0.13       -1.29      5.21 o 
   8  14   3       12.04       12.56      7.52 o 
  -9  15   3        0.68       -3.12      5.47 o 
  -8  15   3        2.08        7.93      6.42 o 
  -7  15   3        6.55        6.92      5.54 o 
  -6  15   3       87.25       76.68     12.98 o 
  -5  15   3       88.57       92.51      6.78 o 
  -4  15   3       14.51       13.26      3.65 o 
  -3  15   3      273.35      267.26     10.05 o 
  -2  15   3        2.34        3.77      3.39 o 
  -1  15   3        7.36        9.29      3.68 o 
   0  15   3        2.10        1.71      3.16 o 
   1  15   3        8.47       14.75      4.30 o 
   2  15   3       11.61       10.31      3.94 o 
   3  15   3        1.92        1.04      3.55 o 
   4  15   3        5.95        9.05      4.33 o 
   5  15   3        0.33        3.70      4.97 o 
   6  15   3        4.76        3.41      5.73 o 
   7  15   3        0.03       -0.34      6.18 o 
  -8  16   3        1.12        4.75      5.90 o 
  -7  16   3        2.85       -2.63      5.23 o 
  -6  16   3       13.33       10.95      4.86 o 
  -5  16   3       29.58       31.89      6.10 o 
  -4  16   3       91.36       89.89      6.73 o 
  -3  16   3        1.20       -1.86      3.06 o 
  -2  16   3       21.07       14.89      4.12 o 
  -1  16   3        4.80        6.60      4.61 o 
   0  16   3        0.42       -4.02      3.32 o 
   1  16   3        3.26       -0.79      3.65 o 
   2  16   3        5.47       11.93      4.38 o 
   3  16   3        0.80        4.64      4.14 o 
   4  16   3        1.51       -3.14      4.03 o 
   5  16   3       48.30       50.62     11.12 o 
   6  16   3        2.31       10.01      6.65 o 
  -8  17   3        4.00       -0.16      6.35 o 
  -7  17   3        3.44        2.00      5.45 o 
  -6  17   3        0.03        3.97      5.50 o 
  -5  17   3       30.73       26.97      4.97 o 
  -4  17   3        0.21        2.56      3.65 o 
  -3  17   3        0.01        2.79      3.80 o 
  -2  17   3        3.93       -1.99      4.32 o 
  -1  17   3       12.33       11.06      5.01 o 
   0  17   3       33.87       36.51      5.59 o 
   1  17   3        0.10        0.15      3.83 o 
   2  17   3       83.67      105.38      9.16 o 
   3  17   3        0.01       -2.10      3.98 o 
   4  17   3       71.65       75.79     13.83 o 
   5  17   3       29.55       43.01      8.54 o 
   6  17   3        0.30        1.87      6.43 o 
  -7  18   3        0.64       -0.31      6.16 o 
  -6  18   3        8.84        0.25      5.70 o 
  -5  18   3        6.16        4.38      6.40 o 
  -4  18   3        0.44       -2.24      4.18 o 
  -3  18   3       56.61       76.09      8.85 o 
  -2  18   3        7.91        5.88      5.17 o 
  -1  18   3       24.31       27.04      7.18 o 
   0  18   3        3.33        3.69      5.13 o 
   1  18   3        0.11        4.99      4.45 o 
   2  18   3        1.35        6.04      4.59 o 
   3  18   3       46.58       54.93      8.37 o 
   4  18   3       17.58       19.83      7.07 o 
   5  18   3        4.08       14.48      6.99 o 
  -6  19   3        1.83        2.65      6.33 o 
  -5  19   3       28.86       33.03     11.94 o 
  -4  19   3        3.63        1.55      4.67 o 
  -3  19   3       21.20        9.40      5.78 o 
  -2  19   3        9.86       19.73      6.41 o 
  -1  19   3        0.01        1.81      4.98 o 
   0  19   3        2.37       11.26      5.84 o 
   1  19   3        3.06        0.88      5.41 o 
   2  19   3        0.00       -5.47      4.71 o 
   3  19   3        5.28        7.92      5.94 o 
   4  19   3        0.35        1.52      6.11 o 
  -4  20   3        6.71        8.97     11.28 o 
  -3  20   3        0.03        1.89      6.21 o 
  -2  20   3        3.95        5.18      5.77 o 
  -1  20   3        5.22        1.78      5.79 o 
   0  20   3       18.44       22.19      6.93 o 
   1  20   3        0.20        2.35      5.99 o 
   2  20   3        0.15        4.21      6.47 o 
  -2  21   3        5.23        1.13      5.99 o 
  -1  21   3        0.38       11.30      6.62 o 
   0  21   3        2.05        4.67      6.58 o 
 -12   0   4        0.62       -0.20      6.28 o 
 -11   0   4        1.66        6.42      6.01 o 
 -10   0   4        3.35       10.10      5.91 o 
  -9   0   4        9.22        1.71      4.65 o 
  -8   0   4       48.88       37.67      7.28 o 
  -7   0   4      151.45      178.32     24.38 o 
  -6   0   4      282.21      289.01     10.63 o 
  -5   0   4      313.21      355.09     11.70 o 
  -4   0   4      704.44      793.98     21.32 o 
  -3   0   4     2094.67     1965.80     46.74 o 
  -2   0   4      495.02      428.34     12.45 o 
  -1   0   4      238.52      219.75     12.14 o 
   0   0   4     1221.38     1254.54     30.64 o 
   1   0   4     3133.52     3070.52     70.91 o 
   2   0   4     2869.32     3158.79     73.18 o 
   3   0   4     1090.59     1187.81     30.23 o 
   4   0   4        7.70        8.86      2.63 o 
   5   0   4      102.55      102.42      8.45 o 
   6   0   4        7.73        8.39      6.13 o 
   7   0   4       15.96       12.35      8.47 o 
   8   0   4       26.76       28.53     10.61 o 
   9   0   4       17.79       15.84     10.61 o 
  10   0   4        3.18        2.14     10.45 o 
 -12   1   4        2.46        1.88      4.42 o 
 -11   1   4        0.97       -3.80      3.91 o 
 -10   1   4       15.12       15.67      5.33 o 
  -9   1   4        3.68        3.59      3.21 o 
  -8   1   4       19.93       26.00      3.49 o 
  -7   1   4      104.76      114.11      6.78 o 
  -6   1   4      668.94      582.77     12.35 o 
  -5   1   4     2497.72     2551.25     42.98 o 
  -4   1   4      506.40      501.41     11.63 o 
  -3   1   4       12.61       11.18      1.57 o 
  -2   1   4      859.66      786.67     15.82 o 
  -1   1   4        1.35       -0.26      0.91 o 
   0   1   4      167.03      162.37      4.39 o 
   1   1   4      633.20      705.29     13.17 o 
   2   1   4     1436.73     1609.09     27.60 o 
   3   1   4      226.35      202.30      5.51 o 
   4   1   4       17.76       16.27      2.08 o 
   5   1   4       18.20       18.44      2.94 o 
   6   1   4       53.07       55.79     14.13 o 
   7   1   4       43.70       26.35     14.10 o 
   8   1   4       14.74       16.91      7.03 o 
   9   1   4       44.32       57.12     10.53 o 
  10   1   4        0.22       -3.18      7.32 o 
 -12   2   4        8.09        7.70      5.17 o 
 -11   2   4        0.90        1.78      4.24 o 
 -10   2   4       36.33       39.96      5.82 o 
  -9   2   4        0.10       -2.65      2.98 o 
  -8   2   4       88.04       91.49      5.72 o 
  -7   2   4      476.45      495.74     12.97 o 
  -6   2   4       70.92       74.62      4.38 o 
  -5   2   4      873.97      862.01     16.57 o 
  -4   2   4       94.65      107.94      4.55 o 
  -3   2   4      237.20      228.25      5.72 o 
  -2   2   4      931.33      911.75     16.51 o 
  -1   2   4       62.02       56.79      2.59 o 
   0   2   4        3.39        2.53      1.02 o 
   1   2   4       10.47       16.21      2.27 o 
   2   2   4       94.12       95.94      3.40 o 
   3   2   4      436.51      435.47      9.34 o 
   4   2   4      374.10      406.32     11.71 o 
   5   2   4       46.25       46.06      4.52 o 
   6   2   4      106.18      112.68      8.37 o 
   7   2   4        0.89        3.91      4.08 o 
   8   2   4       22.97       22.47      7.38 o 
   9   2   4        0.16        5.34      7.65 o 
  10   2   4        0.95       -2.57      7.51 o 
 -12   3   4        0.53        4.42      4.73 o 
 -11   3   4        0.90       -0.78      4.01 o 
 -10   3   4        4.28        1.35      3.67 o 
  -9   3   4       11.38       10.37      3.23 o 
  -8   3   4       23.72       19.07      3.59 o 
  -7   3   4       29.82       31.72      4.61 o 
  -6   3   4       26.72       41.26      3.72 o 
  -5   3   4      164.21      130.67      6.37 o 
  -4   3   4      570.92      572.99     11.50 o 
  -3   3   4      348.53      392.00      8.44 o 
  -2   3   4      135.67      135.38      4.11 o 
  -1   3   4        1.04        0.63      1.00 o 
   0   3   4      194.76      190.98      4.87 o 
   1   3   4       99.01      104.68      3.37 o 
   2   3   4       21.59       29.08      1.91 o 
   3   3   4      465.69      459.33     13.03 o 
   4   3   4       14.37       18.31      4.69 o 
   5   3   4       23.59       16.45      4.61 o 
   6   3   4      148.12      178.63      8.58 o 
   7   3   4       70.30       72.58      9.18 o 
   8   3   4        6.68        6.50     11.47 o 
   9   3   4        4.50        0.65      6.72 o 
  10   3   4        2.18        6.36      8.55 o 
 -12   4   4        2.44       -2.72      4.42 o 
 -11   4   4        0.50        0.88      4.17 o 
 -10   4   4       54.09       57.91      6.48 o 
  -9   4   4        7.12        7.18      3.22 o 
  -8   4   4      162.18      158.66      7.46 o 
  -7   4   4        3.79        8.81      2.54 o 
  -6   4   4       51.80       46.38      3.90 o 
  -5   4   4      852.82      832.66     26.19 o 
  -4   4   4      612.27      560.51     12.98 o 
  -3   4   4     1898.41     1902.41     32.38 o 
  -2   4   4      272.34      299.65      6.97 o 
  -1   4   4      123.11      149.33      5.76 o 
   0   4   4     1427.08     1404.01     24.23 o 
   1   4   4     1438.40     1354.55     23.42 o 
   2   4   4     1333.05     1376.41     30.66 o 
   3   4   4       77.37       63.79      4.76 o 
   4   4   4      115.57      109.72      6.28 o 
   5   4   4        2.15        2.24      2.63 o 
   6   4   4       46.84       40.72      7.42 o 
   7   4   4       35.13       12.78      7.66 o 
   8   4   4       18.41       22.05      8.86 o 
   9   4   4        8.87       10.54      7.66 o 
  10   4   4        1.05       -3.22      7.33 o 
 -12   5   4        0.08        0.28      4.63 o 
 -11   5   4        4.72        5.96      4.25 o 
 -10   5   4       22.72       16.63      4.32 o 
  -9   5   4        3.23        3.42      4.30 o 
  -8   5   4      122.95      140.29      9.51 o 
  -7   5   4       70.62       66.36      7.18 o 
  -6   5   4       36.19       42.38      4.12 o 
  -5   5   4      278.44      271.70      8.30 o 
  -4   5   4      179.77      168.43      6.04 o 
  -3   5   4      387.01      427.76      9.23 o 
  -2   5   4      875.28      843.72     15.79 o 
  -1   5   4      179.68      159.28      4.86 o 
   0   5   4      759.12      721.38     14.66 o 
   1   5   4      633.88      646.58     13.95 o 
   2   5   4      145.14      118.58      8.55 o 
   3   5   4       65.45       64.39      5.15 o 
   4   5   4        0.53        1.45      2.46 o 
   5   5   4        5.09        5.18      2.95 o 
   6   5   4       76.99       67.71      9.03 o 
   7   5   4        0.00        1.09      3.63 o 
   8   5   4       27.78       24.93     13.27 o 
   9   5   4        0.99       -1.37      7.12 o 
  10   5   4        2.02      -10.85     10.58 o 
 -12   6   4        0.00        4.99      4.97 o 
 -11   6   4        1.69       -1.17      4.12 o 
 -10   6   4        6.00        5.64      3.53 o 
  -9   6   4        3.23        1.78      3.04 o 
  -8   6   4       90.82       92.67      6.15 o 
  -7   6   4      224.06      192.92      7.91 o 
  -6   6   4      178.82      186.52      7.34 o 
  -5   6   4       21.12       15.17      2.66 o 
  -4   6   4       82.59       88.62      4.65 o 
  -3   6   4     1184.90     1245.19     22.40 o 
  -2   6   4      131.93      130.59      4.41 o 
  -1   6   4      247.48      279.87      6.79 o 
   0   6   4        8.24        4.36      1.37 o 
   1   6   4      175.94      187.35      7.31 o 
   2   6   4      724.42      648.22     17.08 o 
   3   6   4       59.98       69.13      5.29 o 
   4   6   4      817.34      835.82     21.81 o 
   5   6   4      196.28      196.70      9.38 o 
   6   6   4      173.08      181.88     10.73 o 
   7   6   4        0.39       -2.62      4.30 o 
   8   6   4       26.90       32.84      6.92 o 
   9   6   4        1.95        9.82      5.98 o 
 -12   7   4        0.61       -2.48      6.16 o 
 -11   7   4        6.52       13.66      4.93 o 
 -10   7   4        5.47        6.46      3.78 o 
  -9   7   4       63.30       60.51      5.70 o 
  -8   7   4      233.98      242.78     12.41 o 
  -7   7   4       13.68        7.39      3.62 o 
  -6   7   4        6.36        3.48      2.26 o 
  -5   7   4        2.69        2.39      2.05 o 
  -4   7   4      306.79      329.06     11.29 o 
  -3   7   4       17.37       21.15      3.44 o 
  -2   7   4      514.65      574.50     11.85 o 
  -1   7   4       91.32       82.45      3.55 o 
   0   7   4       10.52        7.64      2.08 o 
   1   7   4      662.89      635.58     25.09 o 
   2   7   4       10.19        4.17      2.40 o 
   3   7   4      136.21      101.41      6.43 o 
   4   7   4      158.55      168.94     10.77 o 
   5   7   4     1114.23     1095.86     27.74 o 
   6   7   4      181.33      216.85     18.38 o 
   7   7   4      224.63      247.43     11.72 o 
   8   7   4       27.22       32.17      7.10 o 
   9   7   4        0.94        8.42      7.70 o 
 -12   8   4        0.16        6.30      6.81 o 
 -11   8   4        2.43        5.86      4.36 o 
 -10   8   4        0.27        4.07      3.69 o 
  -9   8   4        3.53        0.70      3.19 o 
  -8   8   4       26.53       28.52      6.01 o 
  -7   8   4        0.05        1.90      2.60 o 
  -6   8   4       35.40       25.38      3.60 o 
  -5   8   4      259.75      264.10     19.81 o 
  -4   8   4       10.85       14.98      3.36 o 
  -3   8   4      280.59      254.48      6.85 o 
  -2   8   4       21.93       18.15      2.20 o 
  -1   8   4      976.77     1001.50     18.74 o 
   0   8   4        0.65       -1.78      1.23 o 
   1   8   4       58.20       73.84      5.78 o 
   2   8   4       11.39       12.19      2.92 o 
   3   8   4        0.51        2.80      2.64 o 
   4   8   4       38.43       33.21      6.84 o 
   5   8   4       47.97       56.41      6.44 o 
   6   8   4      644.32      652.77     35.61 o 
   7   8   4        1.32        3.31      4.30 o 
   8   8   4        1.96        8.47      5.07 o 
   9   8   4        0.01       -5.82      6.10 o 
 -11   9   4        0.07       -2.83      4.78 o 
 -10   9   4        0.01        3.47      3.68 o 
  -9   9   4        1.95        2.51      3.21 o 
  -8   9   4       14.54       20.11      4.05 o 
  -7   9   4      109.79      103.79      6.56 o 
  -6   9   4       27.65       21.50      3.53 o 
  -5   9   4       11.26       11.77      2.77 o 
  -4   9   4      299.25      305.09      9.37 o 
  -3   9   4      100.00       84.72      4.02 o 
  -2   9   4      800.96      840.27     16.55 o 
  -1   9   4      160.29      167.49      5.77 o 
   0   9   4        3.50        3.62      1.88 o 
   1   9   4        7.32        7.46      2.68 o 
   2   9   4        3.86        1.33      2.93 o 
   3   9   4       20.41       14.54      3.43 o 
   4   9   4       48.13       35.50      6.26 o 
   5   9   4      256.62      274.92     12.77 o 
   6   9   4       32.33       40.00      5.94 o 
   7   9   4       24.39       23.72      5.34 o 
   8   9   4        2.33       -2.30      5.31 o 
   9   9   4        1.89        1.62      6.30 o 
 -11  10   4        0.74       -2.78      4.79 o 
 -10  10   4        7.96       10.64      4.27 o 
  -9  10   4        7.23        2.83      3.44 o 
  -8  10   4       43.47       46.46      8.32 o 
  -7  10   4       53.27       59.05      5.41 o 
  -6  10   4        8.68        7.61      4.00 o 
  -5  10   4      212.77      220.20      8.48 o 
  -4  10   4       31.62       18.17      3.19 o 
  -3  10   4       25.79       27.81      3.36 o 
  -2  10   4      264.01      269.79     11.90 o 
  -1  10   4        3.02       -1.24      1.59 o 
   0  10   4       19.73       20.59      6.18 o 
   1  10   4        0.29       -2.98      2.15 o 
   2  10   4        3.19        0.63      2.62 o 
   3  10   4       79.03       78.65      6.48 o 
   4  10   4      170.28      174.71      9.41 o 
   5  10   4       33.32       42.76      5.73 o 
   6  10   4       26.66       24.67      5.28 o 
   7  10   4       44.26       53.72      6.91 o 
   8  10   4        0.14       -2.92      5.22 o 
 -11  11   4        0.22       -2.26      5.60 o 
 -10  11   4        0.12        0.63      4.33 o 
  -9  11   4       14.06        8.27      4.18 o 
  -8  11   4       35.59       35.36      6.72 o 
  -7  11   4      129.78      127.90      7.44 o 
  -6  11   4      119.88      143.87     17.20 o 
  -5  11   4       73.73       70.66      5.42 o 
  -4  11   4       45.47       45.03      4.36 o 
  -3  11   4      148.39      152.96     16.13 o 
  -2  11   4      331.13      365.18      9.34 o 
  -1  11   4       20.27       18.48      4.64 o 
   0  11   4        5.89        5.53      2.69 o 
   1  11   4        4.84        6.14      2.98 o 
   2  11   4       24.37       31.21      4.47 o 
   3  11   4        0.06        3.19      3.02 o 
   4  11   4        0.94        5.37      3.60 o 
   5  11   4        1.92        5.96      3.98 o 
   6  11   4       13.76        4.53      4.39 o 
   7  11   4        4.76        0.29      4.54 o 
   8  11   4        7.32       17.96      8.69 o 
 -10  12   4        1.03        2.17      6.38 o 
  -9  12   4       13.76       16.23      4.63 o 
  -8  12   4        0.17        7.61      3.79 o 
  -7  12   4      127.22      136.79     10.40 o 
  -6  12   4        5.47        6.83      3.29 o 
  -5  12   4      816.36      799.59     19.54 o 
  -4  12   4      566.15      600.81     15.62 o 
  -3  12   4        0.33       -0.50      2.40 o 
  -2  12   4        1.51        2.14      2.51 o 
  -1  12   4       35.74       50.62      7.28 o 
   0  12   4        1.97       -1.62      2.52 o 
   1  12   4        5.77        4.67      3.02 o 
   2  12   4       70.73       67.73      6.33 o 
   3  12   4       84.67       84.19      8.87 o 
   4  12   4        0.00        7.34      4.08 o 
   5  12   4        0.42        5.51      4.13 o 
   6  12   4        5.34       -1.75      4.03 o 
   7  12   4       12.00       19.67      6.76 o 
   8  12   4       19.43       12.29      8.74 o 
 -10  13   4        1.40        0.56      5.61 o 
  -9  13   4        7.90        9.63      6.35 o 
  -8  13   4        3.56        3.66      3.99 o 
  -7  13   4       60.35       49.44      5.62 o 
  -6  13   4      144.29      164.59      8.42 o 
  -5  13   4        0.10        2.81      2.84 o 
  -4  13   4      118.33      123.79      8.04 o 
  -3  13   4       96.54      109.66      7.54 o 
  -2  13   4       11.22       11.29      5.93 o 
  -1  13   4       66.74       71.67      6.04 o 
   0  13   4       13.62       12.97      3.67 o 
   1  13   4       12.96       10.96      3.71 o 
   2  13   4       65.70       75.53      6.80 o 
   3  13   4       36.31       54.09      6.24 o 
   4  13   4       15.18        6.40      3.99 o 
   5  13   4        0.23       -0.06      3.88 o 
   6  13   4        4.03        5.78      4.82 o 
   7  13   4        0.01        1.31      5.51 o 
  -9  14   4        1.00        4.78      5.56 o 
  -8  14   4        2.36        0.64      3.86 o 
  -7  14   4        8.61       16.20      4.35 o 
  -6  14   4        2.72        9.23      3.66 o 
  -5  14   4       42.46       47.93      5.13 o 
  -4  14   4      281.58      322.99     13.23 o 
  -3  14   4        8.04        6.90      3.14 o 
  -2  14   4        4.38        8.34      4.26 o 
  -1  14   4        2.33        4.15      3.29 o 
   0  14   4        0.79       -0.66      2.97 o 
   1  14   4        8.97       12.30      3.88 o 
   2  14   4      408.36      410.23     14.84 o 
   3  14   4      261.08      253.86     12.00 o 
   4  14   4        4.71        0.21      3.89 o 
   5  14   4        0.00       -0.36      4.39 o 
   6  14   4        6.59        4.50      5.56 o 
   7  14   4        1.41        1.01      5.98 o 
  -9  15   4        0.02       -0.34      5.80 o 
  -8  15   4        4.58        4.15      4.62 o 
  -7  15   4        8.44        8.50      4.63 o 
  -6  15   4        0.31       -0.66      3.33 o 
  -5  15   4       82.83       67.64      9.13 o 
  -4  15   4       14.54        3.44      3.33 o 
  -3  15   4       67.46       75.54      6.90 o 
  -2  15   4        0.29       -4.04      3.73 o 
  -1  15   4       80.73       90.89      8.76 o 
   0  15   4       29.68       19.13      4.40 o 
   1  15   4        6.62        7.33      4.28 o 
   2  15   4       31.87       38.24      5.64 o 
   3  15   4        1.67        4.28      4.16 o 
   4  15   4        0.56        3.49      4.46 o 
   5  15   4        1.79        1.67      4.69 o 
   6  15   4        0.43       -1.46      5.71 o 
  -8  16   4        2.03       -1.80      5.72 o 
  -7  16   4       20.91       18.48      5.47 o 
  -6  16   4        0.85        1.23      3.75 o 
  -5  16   4        1.55        1.06      3.57 o 
  -4  16   4       13.80       17.89      4.70 o 
  -3  16   4        0.24       -0.16      4.41 o 
  -2  16   4       26.03       29.50     16.48 o 
  -1  16   4        2.37        8.36      6.02 o 
   0  16   4        1.93        0.01      3.59 o 
   1  16   4        1.62        4.52      4.06 o 
   2  16   4        0.65        1.81      3.88 o 
   3  16   4        0.11       -0.45      4.09 o 
   4  16   4       10.85        2.67      4.93 o 
   5  16   4       41.24       51.38      9.06 o 
   6  16   4       14.26        8.05      6.90 o 
  -7  17   4        3.04        6.15      7.49 o 
  -6  17   4       38.47       41.11      5.92 o 
  -5  17   4        6.45        5.07      4.04 o 
  -4  17   4        3.16        1.01      4.19 o 
  -3  17   4        0.11        0.52      4.44 o 
  -2  17   4       19.34       32.55      6.55 o 
  -1  17   4        3.34        5.26      5.61 o 
   0  17   4       10.72        6.63      5.33 o 
   1  17   4        1.40        2.02      4.26 o 
   2  17   4        1.92        2.37      4.34 o 
   3  17   4        0.19        1.84      4.67 o 
   4  17   4       31.14       44.27     12.15 o 
   5  17   4       14.74        8.49      6.63 o 
  -7  18   4        1.11        6.92      6.43 o 
  -6  18   4        3.30       -3.01      4.65 o 
  -5  18   4        0.49       -5.71      4.40 o 
  -4  18   4        0.19       -1.30      5.37 o 
  -3  18   4        3.29       10.00      5.52 o 
  -2  18   4        1.11       -4.64      4.73 o 
  -1  18   4       11.48       13.49      6.51 o 
   0  18   4        0.01        5.91      5.43 o 
   1  18   4        5.98        1.49      5.56 o 
   2  18   4        0.82        1.08      4.55 o 
   3  18   4        1.45        0.61      5.18 o 
   4  18   4        8.22        4.84      6.50 o 
  -5  19   4        9.70        5.23      6.20 o 
  -4  19   4        3.69       14.75      6.57 o 
  -3  19   4        1.56        0.78      5.52 o 
  -2  19   4        6.09        2.00      5.82 o 
  -1  19   4        0.68        5.08      5.62 o 
   0  19   4        9.64       11.43      6.02 o 
   1  19   4        1.85        4.16      5.85 o 
   2  19   4        0.18        6.86      5.45 o 
   3  19   4        4.96       13.32      7.20 o 
  -4  20   4        0.24       -1.38      6.20 o 
  -3  20   4        0.10        0.87      5.96 o 
  -2  20   4        0.30        0.15      5.84 o 
  -1  20   4        2.54        5.10      6.06 o 
   0  20   4       26.76       18.64      7.23 o 
   1  20   4        1.90       -0.39      6.12 o 
 -12   1   5        2.31        5.80      5.07 o 
 -11   1   5        0.44        3.31      4.19 o 
 -10   1   5        1.66        2.40      3.95 o 
  -9   1   5        0.40        1.04      3.28 o 
  -8   1   5        1.32       -0.25      2.65 o 
  -7   1   5        7.62        7.71      3.16 o 
  -6   1   5      166.25      155.31      5.99 o 
  -5   1   5      119.17      151.09      8.03 o 
  -4   1   5      839.87      955.28     19.83 o 
  -3   1   5      174.78      165.72      5.01 o 
  -2   1   5      928.34      955.82     17.64 o 
  -1   1   5      153.88      151.33      4.66 o 
   0   1   5      794.16      908.34     16.79 o 
   1   1   5      118.41      123.22      4.17 o 
   2   1   5      299.62      282.23      7.41 o 
   3   1   5       83.95       73.98      3.95 o 
   4   1   5      111.98      112.10      8.81 o 
   5   1   5       20.34       23.32      6.24 o 
   6   1   5        2.36       -3.01      4.64 o 
   7   1   5        1.63       -2.38      5.23 o 
   8   1   5        0.47        3.60      6.42 o 
   9   1   5        0.00        1.48      7.31 o 
 -12   2   5        0.03        4.15      4.85 o 
 -11   2   5        5.56        2.55      4.44 o 
 -10   2   5       56.00       65.70      7.14 o 
  -9   2   5        0.00       -0.90      3.24 o 
  -8   2   5       57.33       56.05      8.69 o 
  -7   2   5      232.73      241.13      8.61 o 
  -6   2   5        6.77        6.00      2.18 o 
  -5   2   5        3.04        1.22      1.38 o 
  -4   2   5       18.56       22.64      2.36 o 
  -3   2   5       96.47       93.56      5.27 o 
  -2   2   5       30.45       35.34      2.52 o 
  -1   2   5      255.57      252.65      9.63 o 
   0   2   5      648.92      713.95     13.75 o 
   1   2   5        0.32        2.23      1.31 o 
   2   2   5      273.25      276.44      6.84 o 
   3   2   5        6.71        8.55      2.94 o 
   4   2   5       19.09       23.57      5.09 o 
   5   2   5       21.44       28.37      5.37 o 
   6   2   5       76.22       65.17     13.61 o 
   7   2   5       81.69       93.71     11.87 o 
   8   2   5        0.80       -4.05      5.95 o 
   9   2   5        0.19       -6.94      6.94 o 
 -12   3   5        0.08       -1.34      4.90 o 
 -11   3   5        0.23       -3.10      3.86 o 
 -10   3   5        3.08        8.05      4.17 o 
  -9   3   5       51.19       50.74      6.06 o 
  -8   3   5        0.84       -1.06      2.42 o 
  -7   3   5      173.36      186.16      7.74 o 
  -6   3   5      154.34      158.72      6.61 o 
  -5   3   5      183.53      201.46      5.89 o 
  -4   3   5        2.01       -0.25      1.23 o 
  -3   3   5     1637.57     1758.69     33.30 o 
  -2   3   5      614.11      629.09     12.57 o 
  -1   3   5       71.25       68.65      4.85 o 
   0   3   5     1682.17     1786.24     30.61 o 
   1   3   5     1782.49     1811.50     31.04 o 
   2   3   5      511.16      526.40     14.52 o 
   3   3   5        6.76        3.68      2.29 o 
   4   3   5        4.65        2.38      2.50 o 
   5   3   5        5.85       10.17      3.36 o 
   6   3   5       18.52       27.95      8.51 o 
   7   3   5       11.71       15.90      7.80 o 
   8   3   5        2.47        2.45      7.09 o 
   9   3   5        6.02        4.37     13.07 o 
 -12   4   5        1.25       -1.55      4.80 o 
 -11   4   5        3.46        1.98      4.45 o 
 -10   4   5       34.09       34.12      6.23 o 
  -9   4   5        2.79       -0.64      3.16 o 
  -8   4   5       52.79       47.07      4.72 o 
  -7   4   5       41.81       35.72      3.98 o 
  -6   4   5       17.19       19.00      3.04 o 
  -5   4   5       63.93       57.98      4.14 o 
  -4   4   5       60.02       54.31      3.80 o 
  -3   4   5        7.51        3.70      1.51 o 
  -2   4   5      348.28      416.45     10.41 o 
  -1   4   5        1.87        1.69      1.29 o 
   0   4   5      381.93      394.29      8.67 o 
   1   4   5       56.66       69.17      3.01 o 
   2   4   5       71.84       66.88      5.71 o 
   3   4   5        0.01        0.36      2.31 o 
   4   4   5       52.60       70.81      5.69 o 
   5   4   5       68.48       61.93      5.92 o 
   6   4   5        1.84        1.36      3.34 o 
   7   4   5       53.06       85.77     23.67 o 
   8   4   5        1.63        2.28      6.56 o 
   9   4   5        0.21       -3.97      7.63 o 
 -12   5   5        0.06        4.19      4.95 o 
 -11   5   5        4.78        6.40      4.58 o 
 -10   5   5        4.12        7.12      4.14 o 
  -9   5   5       22.14       15.18      3.73 o 
  -8   5   5      110.92      138.71      9.33 o 
  -7   5   5      127.31      126.66      8.67 o 
  -6   5   5       21.82       17.42      4.76 o 
  -5   5   5       60.15       53.85      4.13 o 
  -4   5   5      507.16      523.54     11.36 o 
  -3   5   5       42.85       58.43      4.48 o 
  -2   5   5      199.82      193.90      5.67 o 
  -1   5   5      775.39      804.83     15.44 o 
   0   5   5      317.30      315.88      7.43 o 
   1   5   5      544.27      579.12     22.74 o 
   2   5   5       58.95       45.99      4.88 o 
   3   5   5      111.13       99.53      6.24 o 
   4   5   5      517.99      512.80     15.58 o 
   5   5   5        1.19        3.90      3.29 o 
   6   5   5        0.59        0.86      3.40 o 
   7   5   5        0.37       -3.85      4.41 o 
   8   5   5       24.09       24.98      9.10 o 
   9   5   5        3.36        3.08      8.27 o 
 -12   6   5        2.25       -0.06      4.91 o 
 -11   6   5        5.20        5.19      4.53 o 
 -10   6   5        6.41        3.64      3.99 o 
  -9   6   5      127.85      110.48      7.23 o 
  -8   6   5      466.68      483.85     14.02 o 
  -7   6   5       90.42       80.17      5.63 o 
  -6   6   5      192.84      215.89      8.55 o 
  -5   6   5        0.14       -0.36      1.97 o 
  -4   6   5      156.49      173.03      6.68 o 
  -3   6   5       81.49       97.70      5.37 o 
  -2   6   5        1.74        2.32      1.50 o 
  -1   6   5       74.36       67.14      3.36 o 
   0   6   5       12.83       14.06      1.78 o 
   1   6   5       60.71       67.23      5.02 o 
   2   6   5       67.12       64.46      8.62 o 
   3   6   5        6.67        3.31      2.68 o 
   4   6   5       31.55       29.55      4.50 o 
   5   6   5       30.29       36.35      5.88 o 
   6   6   5       12.69       14.84      4.32 o 
   7   6   5       26.40       32.14      5.55 o 
   8   6   5       13.55       16.38      8.29 o 
   9   6   5        5.45        6.80     18.48 o 
 -12   7   5        0.99        7.07      5.52 o 
 -11   7   5        0.89       -0.07      4.26 o 
 -10   7   5        1.54        0.10      3.43 o 
  -9   7   5       14.47       14.37      4.01 o 
  -8   7   5      140.89      144.89     10.27 o 
  -7   7   5       17.24       11.53      3.19 o 
  -6   7   5       34.99       35.65      4.00 o 
  -5   7   5        0.77       -1.50      1.97 o 
  -4   7   5       41.52       43.04      3.77 o 
  -3   7   5       72.21       82.03      7.39 o 
  -2   7   5      235.43      260.67      7.01 o 
  -1   7   5       60.69       73.21      3.85 o 
   0   7   5      189.42      157.83     12.07 o 
   1   7   5      473.29      433.23     13.25 o 
   2   7   5       74.14       70.04      5.64 o 
   3   7   5      147.16      168.85      8.52 o 
   4   7   5       39.24       40.22      5.06 o 
   5   7   5        3.71       -2.79      3.31 o 
   6   7   5       90.04       92.02      7.71 o 
   7   7   5        3.56        2.93      4.43 o 
   8   7   5        0.06       -1.43      5.62 o 
 -11   8   5        5.29        4.83      4.87 o 
 -10   8   5        2.95        3.17      3.61 o 
  -9   8   5        6.42        4.72      3.29 o 
  -8   8   5       11.86        8.60      3.54 o 
  -7   8   5      196.34      197.07     11.70 o 
  -6   8   5       41.51       48.78      4.78 o 
  -5   8   5       35.56       36.45      3.88 o 
  -4   8   5       34.85       28.07      3.55 o 
  -3   8   5      115.60      109.43      4.65 o 
  -2   8   5        0.86        0.34      1.56 o 
  -1   8   5       83.68       77.28      3.91 o 
   0   8   5        4.34        0.54      2.12 o 
   1   8   5       37.88       37.18      4.34 o 
   2   8   5        2.71        1.95      2.54 o 
   3   8   5      440.00      433.81     15.65 o 
   4   8   5      488.62      475.55     15.71 o 
   5   8   5       57.05       50.00      7.36 o 
   6   8   5        3.99        1.09      3.89 o 
   7   8   5        1.26        1.40      4.22 o 
   8   8   5        1.25        3.45      5.38 o 
 -11   9   5        0.00        0.36      4.23 o 
 -10   9   5        2.87        3.27      3.86 o 
  -9   9   5       20.57       13.07      4.03 o 
  -8   9   5       39.22       31.26      4.60 o 
  -7   9   5      990.73      979.70     37.98 o 
  -6   9   5      825.19      835.54     20.08 o 
  -5   9   5      195.47      193.70      7.99 o 
  -4   9   5       12.96       14.08      2.93 o 
  -3   9   5        6.77       10.53      2.58 o 
  -2   9   5      164.83      152.96      6.83 o 
  -1   9   5       16.88       17.09      3.26 o 
   0   9   5      151.28      130.85     15.95 o 
   1   9   5       84.48       74.65      5.89 o 
   2   9   5       24.29       17.89      7.32 o 
   3   9   5        0.93        2.81      3.36 o 
   4   9   5      352.00      401.83     14.53 o 
   5   9   5       97.74       88.01      7.66 o 
   6   9   5       18.89       21.33      5.18 o 
   7   9   5       28.79       20.86      5.54 o 
   8   9   5        2.42        0.44      6.34 o 
 -11  10   5        2.70        2.62      4.52 o 
 -10  10   5        2.62        4.16      4.02 o 
  -9  10   5        0.00        5.58      3.78 o 
  -8  10   5        0.36       -3.59      2.91 o 
  -7  10   5        0.04        4.04      3.13 o 
  -6  10   5       52.01       32.95      4.25 o 
  -5  10   5       93.29      103.45      6.18 o 
  -4  10   5      177.75      197.55      8.08 o 
  -3  10   5       72.35       60.78      4.59 o 
  -2  10   5       52.92       64.26      3.90 o 
  -1  10   5        1.57       -1.23      2.82 o 
   0  10   5        0.35        0.49      2.41 o 
   1  10   5      104.58      119.60      7.45 o 
   2  10   5        2.55        5.17      3.26 o 
   3  10   5      580.92      563.56     17.63 o 
   4  10   5      542.66      600.45     18.90 o 
   5  10   5       93.91      101.15      8.38 o 
   6  10   5       27.96       25.86      6.10 o 
   7  10   5        0.07        3.09      4.79 o 
   8  10   5        3.68       -0.37      8.86 o 
 -11  11   5        1.03        1.49      5.46 o 
 -10  11   5        0.42       -0.13      3.89 o 
  -9  11   5        2.34       -1.23      3.46 o 
  -8  11   5        4.08        3.96      3.56 o 
  -7  11   5       15.63        9.49      3.67 o 
  -6  11   5       35.28       45.07      5.08 o 
  -5  11   5      279.96      282.84     14.50 o 
  -4  11   5       29.19       24.15      3.60 o 
  -3  11   5       25.36       21.55      3.33 o 
  -2  11   5       33.36       40.62      5.43 o 
  -1  11   5       42.00       46.95      5.09 o 
   0  11   5       15.26        8.87      3.98 o 
   1  11   5       73.46       46.95      5.31 o 
   2  11   5      131.50      140.85      8.47 o 
   3  11   5      145.35      147.97      9.11 o 
   4  11   5      649.68      714.89     33.42 o 
   5  11   5        0.65        1.92      4.11 o 
   6  11   5       17.74        9.61      5.03 o 
   7  11   5        0.18        0.15      4.85 o 
 -10  12   5        1.61        5.55      4.45 o 
  -9  12   5        0.00        3.06      4.02 o 
  -8  12   5        6.84        3.61      3.73 o 
  -7  12   5      107.94      109.72      7.20 o 
  -6  12   5        0.18        2.50      3.16 o 
  -5  12   5      110.67      112.71      6.92 o 
  -4  12   5      213.34      222.68     11.76 o 
  -3  12   5       73.97       75.01      6.18 o 
  -2  12   5       16.18       16.78      6.06 o 
  -1  12   5       46.71       56.23      5.58 o 
   0  12   5        2.65        1.65      3.13 o 
   1  12   5        6.16        9.07      3.62 o 
   2  12   5        2.06        1.76      3.49 o 
   3  12   5      135.91      114.51     11.27 o 
   4  12   5       73.79       63.88      7.61 o 
   5  12   5       10.88       18.23      5.21 o 
   6  12   5        4.54        6.34      5.03 o 
   7  12   5        0.84        0.43      5.77 o 
 -10  13   5        2.11       -2.45      4.91 o 
  -9  13   5        2.11        7.63      4.42 o 
  -8  13   5       15.01       15.97      4.61 o 
  -7  13   5       16.93       19.00      4.34 o 
  -6  13   5       22.23       32.47      4.66 o 
  -5  13   5        0.59       -1.16      2.90 o 
  -4  13   5       29.96       15.75      5.25 o 
  -3  13   5       14.09       17.75      5.86 o 
  -2  13   5        5.65       12.53      4.56 o 
  -1  13   5       36.31       54.60     13.93 o 
   0  13   5       13.65       11.73      3.80 o 
   1  13   5       28.73       23.53      4.68 o 
   2  13   5       35.15       29.61      5.16 o 
   3  13   5      230.84      268.57     22.95 o 
   4  13   5      112.77      115.53     13.59 o 
   5  13   5       50.17       46.40      6.73 o 
   6  13   5        0.18       -3.85      4.62 o 
  -9  14   5        1.44        0.30      4.32 o 
  -8  14   5        5.99        4.82      4.17 o 
  -7  14   5       28.04       31.78      7.93 o 
  -6  14   5        0.42        1.68      3.34 o 
  -5  14   5        5.67        3.86      3.53 o 
  -4  14   5       14.82       14.58      4.19 o 
  -3  14   5        6.57        9.33      4.72 o 
  -2  14   5        6.79        6.35      4.26 o 
  -1  14   5       15.07        6.35      4.48 o 
   0  14   5       23.69       24.09      4.80 o 
   1  14   5        0.00        1.82      3.58 o 
   2  14   5       53.29       53.25      7.73 o 
   3  14   5       61.76       69.69      7.51 o 
   4  14   5        0.03        3.77      4.38 o 
   5  14   5        2.46       -0.09      4.70 o 
   6  14   5        2.82        5.07      6.30 o 
  -9  15   5        3.40       12.16      5.85 o 
  -8  15   5        0.04        0.55      4.23 o 
  -7  15   5       31.69       26.77      4.98 o 
  -6  15   5       76.46       72.37      6.65 o 
  -5  15   5        0.78        3.20      3.96 o 
  -4  15   5       21.26       15.00      5.90 o 
  -3  15   5       51.86       76.83     14.80 o 
  -2  15   5       29.96       24.00      5.97 o 
  -1  15   5       17.27       12.77      4.88 o 
   0  15   5       18.38       23.67      5.99 o 
   1  15   5       37.36       37.81      6.05 o 
   2  15   5        5.35        5.62      4.29 o 
   3  15   5        1.14        3.76      4.30 o 
   4  15   5        2.24        2.36      5.05 o 
   5  15   5        0.13       -2.41      4.83 o 
  -8  16   5        1.30        6.30      4.59 o 
  -7  16   5       15.69        8.74      6.09 o 
  -6  16   5       53.94       63.87      8.43 o 
  -5  16   5        4.00        0.20      3.96 o 
  -4  16   5        2.35        2.86      4.66 o 
  -3  16   5        3.03        5.47      5.00 o 
  -2  16   5        8.01       14.26      5.58 o 
  -1  16   5       40.80       57.31      9.02 o 
   0  16   5       10.94       10.33      5.40 o 
   1  16   5        1.17        5.33      4.30 o 
   2  16   5        2.04       -0.25      4.53 o 
   3  16   5       28.51       21.51      5.84 o 
   4  16   5        0.02        0.58      5.01 o 
   5  16   5       26.81       22.59      7.51 o 
  -7  17   5        4.40        2.66      4.60 o 
  -6  17   5       16.83       20.17      5.77 o 
  -5  17   5       12.45       16.41      6.29 o 
  -4  17   5        0.40        3.88      5.31 o 
  -3  17   5        0.69        4.89      5.77 o 
  -2  17   5        0.27        0.34      4.87 o 
  -1  17   5        0.03        1.70      5.30 o 
   0  17   5       58.25       58.43      8.33 o 
   1  17   5        5.68        1.69      6.36 o 
   2  17   5       22.16       26.29      5.97 o 
   3  17   5        7.49       12.34      5.67 o 
   4  17   5        2.76       -2.21      5.17 o 
  -6  18   5        0.86        2.88      5.84 o 
  -5  18   5        6.00        7.90      6.39 o 
  -4  18   5       11.10        2.47      5.43 o 
  -3  18   5        0.00       -0.04      4.89 o 
  -2  18   5        0.76        0.38      5.60 o 
  -1  18   5       11.29       30.32      7.64 o 
   0  18   5       11.30       15.97      6.39 o 
   1  18   5        6.14       -2.19      5.50 o 
   2  18   5        8.22        6.16      5.18 o 
   3  18   5        0.08        2.13      5.39 o 
  -5  19   5        5.82        6.96      8.31 o 
  -4  19   5        5.75        0.78      5.77 o 
  -3  19   5        1.98        2.49      5.81 o 
  -2  19   5        2.11        0.61      5.93 o 
  -1  19   5       45.87       43.05      8.64 o 
   0  19   5       23.64       34.59      7.83 o 
   1  19   5        3.28       -1.86      5.79 o 
 -12   0   6        0.01        8.29      8.96 o 
 -11   0   6        3.03        7.79      6.71 o 
 -10   0   6        0.26        1.39      5.22 o 
  -9   0   6      123.02      129.72     20.71 o 
  -8   0   6       10.83       13.14      6.06 o 
  -7   0   6        0.08       -0.16      3.77 o 
  -6   0   6       85.37      115.92      9.75 o 
  -5   0   6      871.04      896.51     28.64 o 
  -4   0   6     2185.83     2198.88     57.29 o 
  -3   0   6      373.95      368.52     12.45 o 
  -2   0   6       64.22       60.16      4.83 o 
  -1   0   6      175.91      190.32      8.07 o 
   0   0   6      197.47      257.08     12.70 o 
   1   0   6       21.05       30.32      4.93 o 
   2   0   6      119.09      124.87      7.30 o 
   3   0   6       11.65        7.03      7.13 o 
   4   0   6       21.62        6.63      6.39 o 
   5   0   6       53.72       33.48      9.98 o 
   6   0   6       39.71       27.02     10.65 o 
   7   0   6       19.99       17.14     10.91 o 
   8   0   6       12.18       14.23     12.15 o 
 -12   1   6        1.87       -0.95      5.01 o 
 -11   1   6       13.26       14.10      4.88 o 
 -10   1   6        8.54        7.95      4.27 o 
  -9   1   6        0.31        1.97      3.38 o 
  -8   1   6       18.49       22.69      4.18 o 
  -7   1   6       14.32       14.48      3.55 o 
  -6   1   6        4.83        3.98      1.95 o 
  -5   1   6       50.41       47.99      6.41 o 
  -4   1   6        5.22        4.43      1.68 o 
  -3   1   6      113.80      109.23      4.91 o 
  -2   1   6      142.06      148.98      7.23 o 
  -1   1   6       95.35      101.25      4.23 o 
   0   1   6      344.85      383.53      8.94 o 
   1   1   6       21.09       19.80      2.26 o 
   2   1   6       16.13       20.76      2.34 o 
   3   1   6        0.85        0.81      2.26 o 
   4   1   6        0.07        3.98      4.63 o 
   5   1   6      126.69      132.78     12.77 o 
   6   1   6       95.55      121.70     13.11 o 
   7   1   6       11.48       10.53      7.33 o 
   8   1   6        0.22        3.24      7.12 o 
 -12   2   6        0.06       -0.54      4.84 o 
 -11   2   6        7.79        4.51      4.39 o 
 -10   2   6        1.12        4.98      4.16 o 
  -9   2   6       95.34       81.02      9.13 o 
  -8   2   6        6.06        2.93      3.32 o 
  -7   2   6       68.76       76.94      5.26 o 
  -6   2   6      147.03      135.97      6.58 o 
  -5   2   6       46.15       64.91      3.78 o 
  -4   2   6      212.31      196.24      8.11 o 
  -3   2   6      176.89      193.11      5.90 o 
  -2   2   6       50.54       49.54      4.76 o 
  -1   2   6      206.03      194.56      6.53 o 
   0   2   6      494.36      441.33      9.86 o 
   1   2   6       57.78       55.73      3.19 o 
   2   2   6       38.00       37.10      3.97 o 
   3   2   6        5.94        9.72      2.81 o 
   4   2   6       65.40       88.82      7.65 o 
   5   2   6        0.00       10.20      5.89 o 
   6   2   6       85.74       81.43     11.26 o 
   7   2   6        0.17        3.91      6.69 o 
   8   2   6        0.43       -5.92      5.84 o 
 -12   3   6        5.93        4.98      5.54 o 
 -11   3   6       14.92       15.99      5.83 o 
 -10   3   6       38.85       45.04      6.44 o 
  -9   3   6       92.45       95.08      7.83 o 
  -8   3   6       80.98       76.96      6.80 o 
  -7   3   6      119.13      121.90     10.35 o 
  -6   3   6       54.75       53.75      4.37 o 
  -5   3   6      144.71      161.02     11.79 o 
  -4   3   6      157.41      168.77      7.63 o 
  -3   3   6      173.82      191.03      6.36 o 
  -2   3   6      424.22      462.78     10.36 o 
  -1   3   6      118.92      122.21      7.32 o 
   0   3   6      518.98      523.10     11.18 o 
   1   3   6      106.60      114.54      6.21 o 
   2   3   6       10.15       10.93      2.80 o 
   3   3   6       44.70       44.73      4.64 o 
   4   3   6       17.06       13.23      3.51 o 
   5   3   6       75.36       86.09     14.55 o 
   6   3   6       18.58       20.17     10.14 o 
   7   3   6       18.22        6.99      7.16 o 
   8   3   6        0.00       -0.87      6.99 o 
 -12   4   6        0.00        2.25      5.09 o 
 -11   4   6        0.00        0.27      4.48 o 
 -10   4   6       29.42       32.02      5.82 o 
  -9   4   6        0.02       -1.64      3.35 o 
  -8   4   6      373.57      406.49     12.51 o 
  -7   4   6       33.84       41.92      4.50 o 
  -6   4   6       11.82        9.19      2.69 o 
  -5   4   6       33.78       36.08      6.23 o 
  -4   4   6       11.27        7.02      2.76 o 
  -3   4   6      457.51      493.65     11.94 o 
  -2   4   6      175.61      199.98      6.04 o 
  -1   4   6       32.01       36.46      3.56 o 
   0   4   6      272.52      282.81      7.27 o 
   1   4   6       51.42       49.61      4.53 o 
   2   4   6      130.86      134.65      7.13 o 
   3   4   6        0.01        4.23      2.86 o 
   4   4   6        8.16        3.96      3.10 o 
   5   4   6       39.83       39.32      6.50 o 
   6   4   6       24.94       21.60      8.62 o 
   7   4   6        0.96       -5.08      7.55 o 
   8   4   6        0.35        2.72      8.07 o 
 -12   5   6        1.98        2.69      5.11 o 
 -11   5   6       20.96       23.60      5.71 o 
 -10   5   6        0.16       -0.76      3.84 o 
  -9   5   6      199.03      189.26     10.54 o 
  -8   5   6      104.30       96.73      6.41 o 
  -7   5   6       10.17        3.32      2.64 o 
  -6   5   6        2.71        0.00      2.20 o 
  -5   5   6       10.07        7.92      2.48 o 
  -4   5   6       50.36       47.72      4.00 o 
  -3   5   6       41.41       40.49      3.08 o 
  -2   5   6      119.93      131.67      4.96 o 
  -1   5   6       65.01       93.81      4.12 o 
   0   5   6      900.94      827.02     20.92 o 
   1   5   6      118.90       98.42      6.17 o 
   2   5   6      384.63      401.39     13.03 o 
   3   5   6        0.20        1.07      2.68 o 
   4   5   6      138.17      133.77      8.13 o 
   5   5   6       28.41       15.10      5.20 o 
   6   5   6        7.20        3.46     11.30 o 
   7   5   6        1.50        9.91      7.11 o 
   8   5   6        0.07       -2.74      6.30 o 
 -12   6   6        1.29        2.26      5.48 o 
 -11   6   6        5.59       -0.33      4.76 o 
 -10   6   6        0.00       -1.75      4.12 o 
  -9   6   6      266.24      251.04     12.43 o 
  -8   6   6      118.25      117.18     14.27 o 
  -7   6   6        6.04        8.66      3.01 o 
  -6   6   6       80.34       88.03      5.64 o 
  -5   6   6      242.22      234.19      8.47 o 
  -4   6   6       12.00        8.26      2.52 o 
  -3   6   6        2.73        5.14      2.06 o 
  -2   6   6       45.02       41.76      5.31 o 
  -1   6   6      234.87      227.33      7.51 o 
   0   6   6        5.70        5.06      2.43 o 
   1   6   6       66.62       58.28      6.60 o 
   2   6   6      166.87      191.78      8.93 o 
   3   6   6      203.40      182.28     13.95 o 
   4   6   6      232.31      240.84     11.80 o 
   5   6   6       47.61       62.98      6.50 o 
   6   6   6       18.85       12.57      5.69 o 
   7   6   6        0.90       -2.05      5.97 o 
   8   6   6        7.97        6.05      8.51 o 
 -11   7   6        1.69        4.98      4.97 o 
 -10   7   6        9.05        6.24      4.35 o 
  -9   7   6        0.10       -0.14      3.08 o 
  -8   7   6        3.52       -0.45      2.97 o 
  -7   7   6       67.70       78.82      5.83 o 
  -6   7   6      134.53      119.16      6.60 o 
  -5   7   6       32.56       38.75      4.14 o 
  -4   7   6        7.14        6.75      3.75 o 
  -3   7   6       12.78       13.59      2.33 o 
  -2   7   6       90.29       94.34      4.41 o 
  -1   7   6       28.01       31.34      3.96 o 
   0   7   6      122.99      135.35      7.24 o 
   1   7   6      146.61      133.08      9.39 o 
   2   7   6      419.25      412.76     13.76 o 
   3   7   6      236.09      252.19     14.38 o 
   4   7   6       54.65       45.40      5.82 o 
   5   7   6        4.24        5.82      4.04 o 
   6   7   6        5.44        5.68      4.47 o 
   7   7   6        1.56        2.34      7.44 o 
   8   7   6        0.14        7.99      8.59 o 
 -11   8   6        1.39        2.60      5.09 o 
 -10   8   6        1.50        3.49      3.80 o 
  -9   8   6       14.49       13.32      4.15 o 
  -8   8   6       15.15        8.05      3.39 o 
  -7   8   6       38.89       41.58      4.71 o 
  -6   8   6        1.17        3.10      2.76 o 
  -5   8   6      121.70      170.17      8.81 o 
  -4   8   6      265.60      288.95      9.36 o 
  -3   8   6       10.80        7.53      2.49 o 
  -2   8   6       13.22        8.02      2.37 o 
  -1   8   6       51.96       46.68      4.78 o 
   0   8   6       92.69       98.92      8.70 o 
   1   8   6       52.49       49.77      5.59 o 
   2   8   6      981.39      990.72     25.78 o 
   3   8   6      139.95      136.53     15.08 o 
   4   8   6      157.67      162.66     11.57 o 
   5   8   6       21.09       15.93      5.64 o 
   6   8   6       21.25       12.75      4.90 o 
   7   8   6        4.79        6.41      6.46 o 
 -11   9   6        4.81        3.96      5.09 o 
 -10   9   6        5.82        4.03      3.93 o 
  -9   9   6        5.10        1.53      3.51 o 
  -8   9   6       19.84       21.51      4.25 o 
  -7   9   6      188.44      200.93      9.03 o 
  -6   9   6        5.56       11.83      3.24 o 
  -5   9   6       45.17       53.60      6.97 o 
  -4   9   6       52.85       59.96      4.77 o 
  -3   9   6       53.71       46.59      4.66 o 
  -2   9   6       70.49       69.81      7.32 o 
  -1   9   6        1.15        0.06      2.54 o 
   0   9   6        3.50        3.85      2.65 o 
   1   9   6       27.03       29.43      4.54 o 
   2   9   6     1161.76     1077.58     27.76 o 
   3   9   6       32.35       37.24      5.48 o 
   4   9   6       50.84       35.74      8.45 o 
   5   9   6       24.65       20.14      5.10 o 
   6   9   6        2.09       -3.03      4.27 o 
   7   9   6        0.63        0.15      5.02 o 
 -11  10   6        0.27       -0.14      5.16 o 
 -10  10   6        2.54        2.07      4.12 o 
  -9  10   6        1.77        3.22      4.85 o 
  -8  10   6        6.27        2.89      3.49 o 
  -7  10   6        1.01        0.61      3.04 o 
  -6  10   6        4.13        6.87      3.14 o 
  -5  10   6       24.47       28.68      4.89 o 
  -4  10   6        0.01        2.77      2.72 o 
  -3  10   6        5.45        2.36      2.63 o 
  -2  10   6       13.67       19.11      5.73 o 
  -1  10   6        6.70        9.56      3.65 o 
   0  10   6        0.02       -0.38      3.03 o 
   1  10   6      280.05      283.64     11.80 o 
   2  10   6      110.50      131.86      8.52 o 
   3  10   6        0.65       -3.49      3.42 o 
   4  10   6       30.68       34.46      5.71 o 
   5  10   6        7.33        8.90      4.69 o 
   6  10   6        0.15        2.75      4.92 o 
   7  10   6        0.19        4.10      5.51 o 
 -10  11   6       13.17       16.08      4.95 o 
  -9  11   6       20.18       22.38      4.89 o 
  -8  11   6        2.86        7.54      3.72 o 
  -7  11   6       24.15       31.98      4.76 o 
  -6  11   6       28.48       31.13      7.69 o 
  -5  11   6        2.63        0.15      2.83 o 
  -4  11   6       12.98       11.51      3.14 o 
  -3  11   6       14.17        7.36      4.22 o 
  -2  11   6        9.79        6.89      3.92 o 
  -1  11   6        6.61        6.57      3.35 o 
   0  11   6       76.91       75.32      6.57 o 
   1  11   6      412.21      393.31     14.19 o 
   2  11   6       76.23       79.61      7.21 o 
   3  11   6       13.69       17.52      4.63 o 
   4  11   6        0.00        0.98      3.97 o 
   5  11   6        1.44        0.47      4.13 o 
   6  11   6        0.02       -0.52      5.10 o 
 -10  12   6        0.61       -0.74      4.35 o 
  -9  12   6       14.52       14.64      4.62 o 
  -8  12   6       31.52       24.57      4.68 o 
  -7  12   6        0.00       -0.05      3.35 o 
  -6  12   6       19.54       22.16      4.12 o 
  -5  12   6        0.90        0.13      2.94 o 
  -4  12   6       22.37       24.97      4.50 o 
  -3  12   6       42.18       57.11      7.46 o 
  -2  12   6        2.34        0.47      3.92 o 
  -1  12   6        2.63        8.10      4.46 o 
   0  12   6       29.83       18.11      4.39 o 
   1  12   6       21.66       27.95      7.92 o 
   2  12   6       82.82       93.78      7.90 o 
   3  12   6      134.10      125.40      9.15 o 
   4  12   6       93.51      107.69     13.18 o 
   5  12   6       26.83       30.49      6.35 o 
   6  12   6        1.32        1.76      5.00 o 
  -9  13   6        0.00       -2.11      4.09 o 
  -8  13   6       13.61       14.72      4.56 o 
  -7  13   6        4.02        0.86      3.59 o 
  -6  13   6        0.12        3.73      3.51 o 
  -5  13   6       10.93       14.47      4.15 o 
  -4  13   6        0.28        2.58      4.20 o 
  -3  13   6        2.07        3.97      4.03 o 
  -2  13   6        4.59        9.16      4.46 o 
  -1  13   6        4.46        2.10      4.16 o 
   0  13   6        2.85        0.30      3.44 o 
   1  13   6        1.31       -0.11      3.68 o 
   2  13   6       55.51       34.55      5.64 o 
   3  13   6        3.55        2.00      4.32 o 
   4  13   6        0.08        2.42      4.57 o 
   5  13   6       32.57       34.41      6.96 o 
  -9  14   6        1.23        5.88      4.53 o 
  -8  14   6        0.96       -0.86      4.00 o 
  -7  14   6        0.03        6.28      3.93 o 
  -6  14   6        9.15       16.84      4.80 o 
  -5  14   6        0.00        3.44      3.99 o 
  -4  14   6        0.00       -2.30      4.00 o 
  -3  14   6        1.38        4.15      4.48 o 
  -2  14   6       36.01       35.87      7.41 o 
  -1  14   6       72.54       69.99      8.33 o 
   0  14   6       16.71        4.10      4.83 o 
   1  14   6       28.32       34.38      5.69 o 
   2  14   6       11.20        3.48      4.27 o 
   3  14   6        9.00       13.81      5.23 o 
   4  14   6       11.80        1.27      4.97 o 
   5  14   6        2.93        3.85      5.20 o 
  -8  15   6        7.86        7.64      4.64 o 
  -7  15   6        4.43        5.12      4.29 o 
  -6  15   6       23.47       16.39      5.32 o 
  -5  15   6        0.23       -2.05      4.82 o 
  -4  15   6        3.85        4.03      4.78 o 
  -3  15   6        0.00        0.99      4.81 o 
  -2  15   6        1.02       -1.54      4.44 o 
  -1  15   6        1.37       -0.07      4.77 o 
   0  15   6        3.18       -2.90      4.76 o 
   1  15   6       34.81       42.17      6.52 o 
   2  15   6       18.14       23.49      5.72 o 
   3  15   6       12.04       18.04      5.84 o 
   4  15   6        3.99        4.90      5.61 o 
  -7  16   6        0.37        2.68      5.07 o 
  -6  16   6        2.89        3.21      5.39 o 
  -5  16   6       12.95       19.55     12.28 o 
  -4  16   6        0.83        0.74      5.09 o 
  -3  16   6       44.71       36.38      7.33 o 
  -2  16   6        0.08       -0.25      5.33 o 
  -1  16   6       14.90       14.66      7.34 o 
   0  16   6        0.19        2.68      4.82 o 
   1  16   6        4.42        8.27      5.93 o 
   2  16   6       15.50       15.21      5.63 o 
   3  16   6        2.43        5.20      5.41 o 
  -6  17   6        5.50       -1.60      5.38 o 
  -5  17   6       19.73       13.56      6.68 o 
  -4  17   6        6.69       14.85      6.29 o 
  -3  17   6       20.45       22.31      7.02 o 
  -2  17   6        2.37       -0.27      5.43 o 
  -1  17   6        0.51        6.37      5.57 o 
   0  17   6        9.84        2.80      5.64 o 
   1  17   6       20.54       16.77      6.78 o 
   2  17   6        0.68        2.73      5.70 o 
  -5  18   6       32.27       53.20      9.34 o 
  -4  18   6        5.40       11.02      8.21 o 
  -3  18   6        4.51        2.83      6.38 o 
  -2  18   6       10.31        5.34      6.31 o 
  -1  18   6        4.02        2.31      5.94 o 
   0  18   6        0.54       -3.18      5.77 o 
   1  18   6        0.01       -0.19      5.94 o 
  -2  19   6        6.84        4.01      6.79 o 
  -1  19   6        0.09        4.26      6.46 o 
 -12   1   7        3.23        5.54      5.49 o 
 -11   1   7        4.40        4.17      4.61 o 
 -10   1   7       47.64       49.53      8.33 o 
  -9   1   7       94.57      117.09      9.28 o 
  -8   1   7       11.31       21.67      4.55 o 
  -7   1   7        5.99        7.93      3.31 o 
  -6   1   7        0.09        2.46      2.26 o 
  -5   1   7        2.44        2.89      1.95 o 
  -4   1   7        3.66        6.86      2.16 o 
  -3   1   7      177.35      189.00      7.56 o 
  -2   1   7        3.81        8.06      2.10 o 
  -1   1   7       14.43       14.25      2.66 o 
   0   1   7        1.25        4.77      1.94 o 
   1   1   7      144.96      150.10      7.24 o 
   2   1   7       14.31        8.69      8.77 o 
   3   1   7        4.02       -0.29      4.25 o 
   4   1   7      207.67      178.58     14.48 o 
   5   1   7       36.66       19.61      7.25 o 
   6   1   7        0.41        0.01      6.86 o 
   7   1   7        1.82       -3.72      6.42 o 
 -12   2   7        0.16       -0.61      5.33 o 
 -11   2   7       14.73       12.88      5.06 o 
 -10   2   7       71.11       74.98     10.04 o 
  -9   2   7        2.61        9.67      3.95 o 
  -8   2   7        5.84        1.75      3.27 o 
  -7   2   7        0.28        1.44      2.83 o 
  -6   2   7       20.47       22.10      3.41 o 
  -5   2   7        6.37        3.44      2.21 o 
  -4   2   7      203.89      221.16      7.54 o 
  -3   2   7      614.41      631.77     13.64 o 
  -2   2   7       60.77       49.40      5.59 o 
  -1   2   7      108.13      100.83      4.61 o 
   0   2   7       60.40       63.30      3.82 o 
   1   2   7      201.66      190.95      8.31 o 
   2   2   7      315.76      330.97     11.39 o 
   3   2   7        1.90        6.80      7.50 o 
   4   2   7       77.88       70.89     17.06 o 
   5   2   7      111.66      118.26     13.21 o 
   6   2   7       49.05       40.95      9.19 o 
   7   2   7        0.00        2.94      7.44 o 
 -12   3   7        0.00       -0.30      4.99 o 
 -11   3   7       23.68       10.23      5.03 o 
 -10   3   7       28.45       19.04      5.19 o 
  -9   3   7        0.01       -0.37      3.36 o 
  -8   3   7       36.79       35.63      7.23 o 
  -7   3   7       96.49       91.59      7.01 o 
  -6   3   7       13.34        8.73      2.88 o 
  -5   3   7        4.14        6.25      3.08 o 
  -4   3   7        0.12       -0.36      1.82 o 
  -3   3   7       88.56      100.23      5.00 o 
  -2   3   7       73.73       70.34      4.63 o 
  -1   3   7        0.56        1.64      1.83 o 
   0   3   7       14.74       13.32      3.12 o 
   1   3   7        4.13        3.97      2.56 o 
   2   3   7        2.43        1.24      2.75 o 
   3   3   7       51.97       45.58      9.95 o 
   4   3   7       19.68       17.97      6.58 o 
   5   3   7        8.50        6.13      5.72 o 
   6   3   7       23.21        9.38      7.15 o 
   7   3   7       11.47       18.43     11.45 o 
 -12   4   7        2.04        8.65      5.74 o 
 -11   4   7       11.06       12.96      5.18 o 
 -10   4   7        5.73        8.61      4.70 o 
  -9   4   7        1.00        1.94      3.53 o 
  -8   4   7       58.70       57.10      6.14 o 
  -7   4   7        5.80        8.84      2.95 o 
  -6   4   7      194.23      187.17      7.91 o 
  -5   4   7       84.05       93.34      8.77 o 
  -4   4   7       30.68       34.79      3.29 o 
  -3   4   7        0.17        1.26      1.76 o 
  -2   4   7      438.30      495.03     11.40 o 
  -1   4   7       31.35       42.03      4.45 o 
   0   4   7       11.11        9.53      3.05 o 
   1   4   7      181.52      138.43      7.53 o 
   2   4   7       29.97       21.61      5.59 o 
   3   4   7       75.40       63.03      5.85 o 
   4   4   7       21.60       23.06      7.20 o 
   5   4   7       28.60       38.69      8.89 o 
   6   4   7        0.43       -4.40      5.58 o 
   7   4   7        5.01        9.19      7.84 o 
 -12   5   7        0.19        4.72      5.58 o 
 -11   5   7        8.35       11.65      5.17 o 
 -10   5   7       26.92       20.85      5.40 o 
  -9   5   7        1.23       -1.70      3.60 o 
  -8   5   7       72.66       83.41      6.25 o 
  -7   5   7       24.97       17.81      3.87 o 
  -6   5   7      305.64      301.15     10.17 o 
  -5   5   7      288.07      313.80     10.10 o 
  -4   5   7       67.28       76.40      5.01 o 
  -3   5   7      121.32      119.40      5.92 o 
  -2   5   7       64.21       70.40      4.04 o 
  -1   5   7      122.78      109.73      7.81 o 
   0   5   7      306.21      340.73     11.71 o 
   1   5   7      446.45      450.65     14.29 o 
   2   5   7      295.16      287.38     11.23 o 
   3   5   7        8.00        1.77      3.01 o 
   4   5   7        4.27        9.90      3.88 o 
   5   5   7        7.35        6.01      6.55 o 
   6   5   7        8.22        9.05      7.44 o 
   7   5   7        6.53        8.73      8.37 o 
 -11   6   7       19.43       25.54      6.26 o 
 -10   6   7        1.68        0.33      4.32 o 
  -9   6   7        0.72        9.68      4.21 o 
  -8   6   7       80.73       79.16      6.94 o 
  -7   6   7       70.87       71.75      7.67 o 
  -6   6   7        1.50        4.86      2.76 o 
  -5   6   7        7.83       14.69      3.14 o 
  -4   6   7      155.50      150.66      7.40 o 
  -3   6   7        0.10        2.54      1.95 o 
  -2   6   7      283.11      271.83      8.73 o 
  -1   6   7      274.59      266.71     10.17 o 
   0   6   7      927.83      899.56     23.29 o 
   1   6   7        2.73        2.46      3.10 o 
   2   6   7       57.84       57.34      7.87 o 
   3   6   7        8.58        3.98      3.51 o 
   4   6   7       35.22       42.87      7.93 o 
   5   6   7       10.62        4.09      6.25 o 
   6   6   7        0.93       -3.02      6.78 o 
   7   6   7        2.58       12.26      8.31 o 
 -11   7   7        0.35        2.60      4.73 o 
 -10   7   7       11.00       11.32      4.74 o 
  -9   7   7        8.49        7.93      3.86 o 
  -8   7   7       62.64       74.56      6.21 o 
  -7   7   7       15.96        7.54      3.12 o 
  -6   7   7       93.21      103.87      6.55 o 
  -5   7   7       84.01       95.08      6.05 o 
  -4   7   7       92.91      112.19      6.76 o 
  -3   7   7        2.05       -1.53      2.14 o 
  -2   7   7       31.17       22.07      3.83 o 
  -1   7   7       35.13       23.92      5.12 o 
   0   7   7       64.09       80.21      6.34 o 
   1   7   7       93.75      107.31      7.86 o 
   2   7   7       20.82       35.67      5.09 o 
   3   7   7       98.27      113.31      8.02 o 
   4   7   7        1.55        0.83      3.80 o 
   5   7   7       44.65       38.91     11.35 o 
   6   7   7        5.06        2.33      6.56 o 
   7   7   7        0.44        2.00      8.46 o 
 -11   8   7        6.77        2.19      5.40 o 
 -10   8   7       11.91       11.24      5.37 o 
  -9   8   7        4.77        4.47      3.56 o 
  -8   8   7        1.38       -0.79      3.22 o 
  -7   8   7       20.99       16.20      3.71 o 
  -6   8   7       96.83      108.78      6.83 o 
  -5   8   7      126.37      131.38      9.84 o 
  -4   8   7        3.40        3.77      2.66 o 
  -3   8   7        9.10       10.15      3.85 o 
  -2   8   7       47.27       37.43      6.28 o 
  -1   8   7       68.94       57.93      5.55 o 
   0   8   7      197.50      220.04     10.14 o 
   1   8   7      117.22      118.09      7.79 o 
   2   8   7      926.40      892.03     24.45 o 
   3   8   7      192.77      212.73     11.27 o 
   4   8   7       26.76       26.18      5.09 o 
   5   8   7        0.26        3.14      4.33 o 
   6   8   7        1.30        2.88      7.60 o 
 -11   9   7        3.99       11.31      5.67 o 
 -10   9   7        0.35        2.37      4.60 o 
  -9   9   7       17.93       11.60      5.02 o 
  -8   9   7       45.36       51.34      5.75 o 
  -7   9   7      112.46      125.18     14.55 o 
  -6   9   7        2.07        2.71      2.94 o 
  -5   9   7       17.51       14.98      3.60 o 
  -4   9   7        1.20       -0.58      2.79 o 
  -3   9   7        5.84        0.38      3.30 o 
  -2   9   7       34.21       35.36      5.77 o 
  -1   9   7      123.80      138.53      8.20 o 
   0   9   7       94.96      113.52      9.16 o 
   1   9   7      460.42      423.26     14.83 o 
   2   9   7        0.33       -3.88      3.29 o 
   3   9   7       32.01       30.60      6.49 o 
   4   9   7      116.74      109.32      8.85 o 
   5   9   7       65.45       69.44      7.90 o 
   6   9   7        1.77        2.72      6.04 o 
 -10  10   7       10.82        7.79      4.70 o 
  -9  10   7        5.49        2.93      3.86 o 
  -8  10   7        4.66       16.23      4.36 o 
  -7  10   7       72.72       80.04      6.63 o 
  -6  10   7       80.79      101.88      8.45 o 
  -5  10   7       26.18       22.86      3.89 o 
  -4  10   7        0.40       -1.40      2.94 o 
  -3  10   7        5.30        0.03      3.50 o 
  -2  10   7       75.48       89.88      8.53 o 
  -1  10   7        0.99        4.65      3.40 o 
   0  10   7      126.49      110.16     14.59 o 
   1  10   7       40.18       58.83      8.67 o 
   2  10   7       48.99       24.74      4.88 o 
   3  10   7       21.25       21.60      5.02 o 
   4  10   7        8.29        5.86      4.42 o 
   5  10   7        1.49       -3.91      4.53 o 
   6  10   7        8.29        9.96      5.70 o 
 -10  11   7        0.00       -2.61      4.43 o 
  -9  11   7        6.70       11.41      4.63 o 
  -8  11   7        1.35        6.32      3.86 o 
  -7  11   7       85.24       88.47      7.28 o 
  -6  11   7        4.88        4.91      3.38 o 
  -5  11   7        0.84        4.52      3.61 o 
  -4  11   7       10.50        8.74      4.44 o 
  -3  11   7       23.00       13.86      5.69 o 
  -2  11   7       14.78       11.82      4.88 o 
  -1  11   7       26.33       32.11      5.98 o 
   0  11   7        4.80        2.78      3.69 o 
   1  11   7       34.07       31.14      5.45 o 
   2  11   7       95.28      105.80      8.51 o 
   3  11   7       17.78       10.24      4.83 o 
   4  11   7       31.60       31.34      6.28 o 
   5  11   7        2.76        5.81      5.12 o 
  -9  12   7        2.07       -1.04      4.09 o 
  -8  12   7        0.92        4.63      4.08 o 
  -7  12   7       28.32       27.76      4.92 o 
  -6  12   7       20.56       12.73      5.77 o 
  -5  12   7       49.94       64.81      6.65 o 
  -4  12   7        3.23        1.51      4.15 o 
  -3  12   7        1.40       -1.58      6.53 o 
  -2  12   7       26.57       23.71      5.67 o 
  -1  12   7      166.24      165.11     23.61 o 
   0  12   7       21.66       19.44      5.05 o 
   1  12   7        7.49        5.60      4.16 o 
   2  12   7       77.67       92.34     14.96 o 
   3  12   7       68.80       88.12      9.27 o 
   4  12   7       29.36       30.08      6.14 o 
   5  12   7        0.00        4.77      5.37 o 
  -9  13   7        0.13        3.14      4.52 o 
  -8  13   7        9.31       16.69      4.80 o 
  -7  13   7       22.20       16.40      5.09 o 
  -6  13   7       21.84       15.94      6.30 o 
  -5  13   7        2.32        5.81      4.91 o 
  -4  13   7       19.65       23.68      6.18 o 
  -3  13   7       10.30       16.93      5.53 o 
  -2  13   7        2.42        7.05      4.72 o 
  -1  13   7        8.21       11.60      5.17 o 
   0  13   7       38.34       26.08      6.52 o 
   1  13   7       37.74       34.51      6.08 o 
   2  13   7        1.69        5.22      4.66 o 
   3  13   7        0.89        1.19      4.50 o 
   4  13   7        1.31        1.69      5.17 o 
  -8  14   7        0.01        3.24      4.31 o 
  -7  14   7        5.68        3.45      4.65 o 
  -6  14   7        1.28       -3.93      4.56 o 
  -5  14   7        0.24        1.35      4.96 o 
  -4  14   7        1.19        0.81      4.75 o 
  -3  14   7       27.05       26.18      6.38 o 
  -2  14   7      132.40      133.67     13.23 o 
  -1  14   7      104.79       81.24      9.39 o 
   0  14   7        2.58        8.09      5.30 o 
   1  14   7        0.11       -1.22      4.83 o 
   2  14   7       16.15       19.11      5.52 o 
   3  14   7        0.49        5.93      5.11 o 
   4  14   7        7.38        1.76      5.54 o 
  -7  15   7        0.03        2.47      4.68 o 
  -6  15   7        5.46       -2.17      5.23 o 
  -5  15   7        9.08       17.58      6.40 o 
  -4  15   7        0.51        9.10      5.57 o 
  -3  15   7        6.10       14.71      6.04 o 
  -2  15   7        3.59       -1.28      6.86 o 
  -1  15   7        0.35        4.96      5.38 o 
   0  15   7        0.09       -0.61      4.88 o 
   1  15   7        0.63       -1.27      5.35 o 
   2  15   7       20.63       16.77      5.50 o 
   3  15   7       26.41       28.37      6.64 o 
  -6  16   7        1.83       -0.41      6.00 o 
  -5  16   7        3.53        5.53      7.55 o 
  -4  16   7        7.49        9.50      6.14 o 
  -3  16   7        0.30        3.56      5.27 o 
  -2  16   7        3.52        2.11      5.39 o 
  -1  16   7        5.96        5.71      6.48 o 
   0  16   7        0.01        3.19      5.22 o 
   1  16   7        7.49        7.40      5.87 o 
   2  16   7       10.89       19.55      7.03 o 
  -5  17   7        0.39        5.51      6.22 o 
  -4  17   7        0.41        3.59      6.22 o 
  -3  17   7        3.17        4.11      6.18 o 
  -2  17   7        4.17        0.52      6.18 o 
  -1  17   7        1.79       10.16      6.46 o 
   0  17   7        1.72        1.23      5.78 o 
   1  17   7        2.07        7.68      6.53 o 
 -12   0   8       10.81        6.83      8.06 o 
 -11   0   8        5.12        4.24      6.83 o 
 -10   0   8      100.71       95.56     19.55 o 
  -9   0   8      290.19      351.55     52.13 o 
  -8   0   8       16.05       19.75      6.24 o 
  -7   0   8       14.21       11.76      5.71 o 
  -6   0   8       24.75       30.41      6.48 o 
  -5   0   8       44.25       50.70      5.70 o 
  -4   0   8        6.84        9.06      3.64 o 
  -3   0   8      109.84      127.73      9.86 o 
  -2   0   8       63.01       78.10      9.31 o 
  -1   0   8      149.34      124.50     14.41 o 
   0   0   8        6.14       14.31      4.66 o 
   1   0   8      170.65      207.31     20.26 o 
   2   0   8       55.84       58.86     12.96 o 
   3   0   8      257.35      272.43     25.61 o 
   4   0   8        6.62       14.16      9.98 o 
   5   0   8       31.89       13.63     10.18 o 
   6   0   8        3.58       13.79     12.32 o 
 -11   1   8       11.72        7.79      4.99 o 
 -10   1   8       39.33       32.91      7.01 o 
  -9   1   8       35.19       40.82      6.03 o 
  -8   1   8        2.29        0.96      3.29 o 
  -7   1   8        0.16       -2.46      3.02 o 
  -6   1   8       20.52       18.91      4.86 o 
  -5   1   8        1.85        2.28      2.33 o 
  -4   1   8       99.44      102.62      5.21 o 
  -3   1   8        7.61        3.36      2.24 o 
  -2   1   8      121.38      116.32      6.15 o 
  -1   1   8      107.53      102.78      8.50 o 
   0   1   8      347.99      355.27     12.01 o 
   1   1   8        1.03       -3.67      3.97 o 
   2   1   8       65.01       90.76     13.38 o 
   3   1   8       61.31       37.85      8.02 o 
   4   1   8       41.77       23.48     12.94 o 
   5   1   8        9.37        5.41      6.92 o 
   6   1   8        6.65        5.23      7.42 o 
 -11   2   8       19.95       21.08      6.15 o 
 -10   2   8        5.08        4.87      4.99 o 
  -9   2   8        8.31        2.69      3.69 o 
  -8   2   8       28.34       26.59      8.75 o 
  -7   2   8        2.74        2.72      3.31 o 
  -6   2   8        2.79        6.77      2.66 o 
  -5   2   8       11.59       11.40      3.49 o 
  -4   2   8       21.80       18.23      2.82 o 
  -3   2   8       96.17      105.12      5.20 o 
  -2   2   8      190.80      202.27      7.67 o 
  -1   2   8       67.74       66.69      4.80 o 
   0   2   8       45.02       49.99      4.97 o 
   1   2   8        1.93        3.49      3.12 o 
   2   2   8        6.99       13.49      5.48 o 
   3   2   8        7.01        1.73      5.08 o 
   4   2   8       32.95       24.50      7.92 o 
   5   2   8       17.21       14.50      7.74 o 
   6   2   8        0.70        9.90      7.63 o 
 -11   3   8        0.85       -2.37      4.72 o 
 -10   3   8        5.77        7.08      4.63 o 
  -9   3   8        0.12        3.40      3.94 o 
  -8   3   8        9.96        8.36      3.83 o 
  -7   3   8       56.10       54.82      6.05 o 
  -6   3   8        3.81        3.89      2.69 o 
  -5   3   8       35.57       22.92      7.35 o 
  -4   3   8        7.42        5.50      4.11 o 
  -3   3   8      205.91      227.09      7.39 o 
  -2   3   8       85.45       72.33      4.50 o 
  -1   3   8       74.19       88.97      8.07 o 
   0   3   8       74.15       85.69      6.32 o 
   1   3   8        0.05        0.67      3.02 o 
   2   3   8       45.95       43.99     12.29 o 
   3   3   8        9.33        7.06      5.56 o 
   4   3   8        0.08       -0.93      5.69 o 
   5   3   8        4.04        0.20      6.25 o 
   6   3   8        0.28        5.50      7.88 o 
 -11   4   8        1.52        1.85      5.31 o 
 -10   4   8        2.24        2.30      4.34 o 
  -9   4   8        1.47       -3.98      3.48 o 
  -8   4   8        5.92        4.41      4.05 o 
  -7   4   8        0.87        1.91      3.23 o 
  -6   4   8        3.73       -1.08      2.46 o 
  -5   4   8       43.71       53.33      4.81 o 
  -4   4   8       14.10        5.68      2.70 o 
  -3   4   8       26.11       29.86      3.31 o 
  -2   4   8       56.55       53.87      4.59 o 
  -1   4   8        0.47        3.61      3.04 o 
   0   4   8       88.12      103.44     12.06 o 
   1   4   8      616.64      633.55     18.49 o 
   2   4   8      134.02      110.01      7.64 o 
   3   4   8       48.30       58.37     15.45 o 
   4   4   8        4.12        3.30      6.10 o 
   5   4   8        8.49       12.20      6.96 o 
   6   4   8        0.28       -2.65      7.08 o 
 -11   5   8        4.54        3.15      4.98 o 
 -10   5   8        8.91        9.97      4.58 o 
  -9   5   8        5.08        3.67      3.90 o 
  -8   5   8        0.03        0.98      3.45 o 
  -7   5   8       26.53       27.48      6.16 o 
  -6   5   8       43.09       42.08      5.97 o 
  -5   5   8      277.79      291.37     10.04 o 
  -4   5   8       22.39       20.24      3.39 o 
  -3   5   8      193.69      187.65      8.69 o 
  -2   5   8       24.91       19.01      6.86 o 
  -1   5   8       16.22       20.24      4.04 o 
   0   5   8      680.05      672.57     19.16 o 
   1   5   8      220.31      226.52     10.40 o 
   2   5   8        2.00        1.22      3.39 o 
   3   5   8       79.73      117.18     15.47 o 
   4   5   8        2.56        3.59      5.89 o 
   5   5   8       11.30       15.35     10.41 o 
   6   5   8       13.36        7.06      7.81 o 
 -11   6   8        2.60        3.17      5.00 o 
 -10   6   8        2.64        8.10      4.64 o 
  -9   6   8        4.10        0.42      3.87 o 
  -8   6   8        6.17        7.46      3.86 o 
  -7   6   8       31.14       28.74      4.35 o 
  -6   6   8        3.82        6.38      3.28 o 
  -5   6   8        6.65        6.14      3.06 o 
  -4   6   8        2.15        1.66      2.57 o 
  -3   6   8        0.13        2.34      2.84 o 
  -2   6   8       12.74        5.96      3.18 o 
  -1   6   8      467.37      501.65     18.50 o 
   0   6   8      159.97      150.42      8.51 o 
   1   6   8       17.81       15.76      4.12 o 
   2   6   8       16.83       16.44      4.27 o 
   3   6   8        0.69       -1.00      3.70 o 
   4   6   8        5.53        5.43      6.47 o 
   5   6   8       12.03       15.91      7.67 o 
   6   6   8       16.08       10.36      9.01 o 
 -11   7   8        0.38       -1.42      4.96 o 
 -10   7   8       19.64        7.84      5.19 o 
  -9   7   8        0.15       -0.51      4.07 o 
  -8   7   8        0.77        1.73      3.50 o 
  -7   7   8        1.21        2.70      3.17 o 
  -6   7   8       71.68       81.50      6.19 o 
  -5   7   8        2.66       -1.11      2.78 o 
  -4   7   8        5.33        8.56      3.52 o 
  -3   7   8        7.33        6.93      4.10 o 
  -2   7   8       74.60       71.83      6.19 o 
  -1   7   8        0.00       -2.50      2.90 o 
   0   7   8       51.92       60.57      7.36 o 
   1   7   8      101.38      111.64      9.23 o 
   2   7   8       11.67       12.19      4.16 o 
   3   7   8       10.85       11.89      4.52 o 
   4   7   8        2.39        6.82      5.40 o 
   5   7   8        1.17       -5.20      6.75 o 
 -10   8   8        0.35        6.27      5.11 o 
  -9   8   8        2.65       -2.48      4.22 o 
  -8   8   8        1.13       -1.64      3.38 o 
  -7   8   8       84.91      102.47      8.19 o 
  -6   8   8        0.53        1.51      2.96 o 
  -5   8   8       72.68       60.22      6.88 o 
  -4   8   8       81.25       80.39     10.15 o 
  -3   8   8        7.41       10.88      4.23 o 
  -2   8   8        1.00       -0.67      3.69 o 
  -1   8   8      174.11      154.23     11.42 o 
   0   8   8      186.54      189.17      9.96 o 
   1   8   8       47.97       48.84      5.94 o 
   2   8   8       45.09       33.15      7.18 o 
   3   8   8       10.13        8.64      4.40 o 
   4   8   8        8.59       13.95      5.00 o 
   5   8   8        6.06       -1.87      6.90 o 
 -10   9   8        6.63        4.98      5.21 o 
  -9   9   8        2.74        3.48      4.04 o 
  -8   9   8        2.14        1.53      3.65 o 
  -7   9   8       51.14       65.83      8.79 o 
  -6   9   8        2.70        2.85      3.38 o 
  -5   9   8        1.71        3.97      4.69 o 
  -4   9   8       44.71       33.25      6.08 o 
  -3   9   8        0.01       -4.42      3.68 o 
  -2   9   8       40.24       24.80      6.81 o 
  -1   9   8       32.78       33.64      5.02 o 
   0   9   8       62.18       68.48      9.83 o 
   1   9   8        0.94       -0.06      3.76 o 
   2   9   8        0.00        1.40      3.99 o 
   3   9   8        2.17        5.38      4.46 o 
   4   9   8        1.28        2.76      4.60 o 
   5   9   8        0.67      -10.04      6.70 o 
 -10  10   8        6.44        9.83      5.72 o 
  -9  10   8        5.83        8.62      4.61 o 
  -8  10   8       34.26       34.22      5.44 o 
  -7  10   8        2.35        5.19      3.79 o 
  -6  10   8        5.99        1.80      5.11 o 
  -5  10   8        0.06        1.09      4.19 o 
  -4  10   8        9.05       10.01      5.37 o 
  -3  10   8        2.70       -0.59      4.06 o 
  -2  10   8       56.15       62.70      8.04 o 
  -1  10   8       55.47       54.52      7.51 o 
   0  10   8        0.16       -1.02      3.36 o 
   1  10   8        1.09        1.98      4.02 o 
   2  10   8        0.00       -1.92      3.77 o 
   3  10   8        2.95        1.47      4.64 o 
   4  10   8        0.58       -1.38      4.79 o 
  -9  11   8       10.62       17.15      5.05 o 
  -8  11   8        6.43        2.24      4.10 o 
  -7  11   8        1.82        3.72      4.25 o 
  -6  11   8        2.83        5.13      4.22 o 
  -5  11   8        1.76       -5.51      4.03 o 
  -4  11   8       35.57       28.84      6.44 o 
  -3  11   8       52.01       55.57     11.85 o 
  -2  11   8       11.12       13.90      7.24 o 
  -1  11   8       40.96       44.21      7.86 o 
   0  11   8        2.09        0.70      4.62 o 
   1  11   8       15.81        7.70      4.47 o 
   2  11   8        0.47       -6.16      4.11 o 
   3  11   8        3.45       -1.96      4.63 o 
   4  11   8        0.53       -4.03      4.95 o 
  -9  12   8        3.79        1.68      4.54 o 
  -8  12   8        8.20        6.87      4.48 o 
  -7  12   8        9.34       13.77      5.03 o 
  -6  12   8       12.23       11.20      5.45 o 
  -5  12   8       53.53       57.12      8.15 o 
  -4  12   8       82.73       89.45      9.46 o 
  -3  12   8        1.25       -1.31      5.36 o 
  -2  12   8       66.12       97.71     10.09 o 
  -1  12   8       77.44       81.69      9.13 o 
   0  12   8        0.13        3.26      5.03 o 
   1  12   8       13.06       17.52      5.86 o 
   2  12   8        3.80        4.92      4.77 o 
   3  12   8        3.27        4.55      5.12 o 
  -8  13   8        2.74        1.15      5.01 o 
  -7  13   8        3.31        0.86      5.82 o 
  -6  13   8        9.20        7.57      5.46 o 
  -5  13   8        0.07        0.98      5.07 o 
  -4  13   8        1.59        3.31      6.08 o 
  -3  13   8        3.96        2.44      4.93 o 
  -2  13   8        8.63       14.48      5.95 o 
  -1  13   8       10.68       16.78      5.79 o 
   0  13   8        1.30        5.15      5.10 o 
   1  13   8        8.76        4.41      5.85 o 
   2  13   8        0.09        5.90      4.99 o 
   3  13   8        0.82       -2.34      4.98 o 
  -7  14   8        6.56        1.53      6.02 o 
  -6  14   8        0.69        3.62      5.58 o 
  -5  14   8       13.80       15.87      6.49 o 
  -4  14   8        0.38        6.86      6.98 o 
  -3  14   8       19.85       16.96      6.47 o 
  -2  14   8        0.31        4.94      5.47 o 
  -1  14   8        8.55        5.92      5.63 o 
   0  14   8        0.17        8.50      5.78 o 
   1  14   8        0.40        3.30      5.65 o 
   2  14   8       10.43       11.37      5.79 o 
  -6  15   8        1.20        2.38      6.06 o 
  -5  15   8        7.28       11.44      6.28 o 
  -4  15   8        0.00        0.67      6.17 o 
  -3  15   8       31.24       24.44      6.99 o 
  -2  15   8        7.96       19.91      6.68 o 
  -1  15   8       12.23        9.10      8.35 o 
   0  15   8        0.04        1.70      5.50 o 
   1  15   8        5.83       10.87      6.32 o 
  -5  16   8        1.03        2.41      6.35 o 
  -4  16   8        0.80       -0.97      7.55 o 
  -3  16   8        0.52        7.48      6.31 o 
  -2  16   8        3.46        0.88      5.68 o 
  -1  16   8        0.15        0.94      5.82 o 
 -11   1   9        0.10        1.38      4.79 o 
 -10   1   9        3.01       -0.94      4.40 o 
  -9   1   9        3.49        4.79      4.08 o 
  -8   1   9        7.34        6.80      3.96 o 
  -7   1   9        2.58        2.23      3.33 o 
  -6   1   9        0.21       -3.17      2.86 o 
  -5   1   9        0.28       -0.07      2.60 o 
  -4   1   9       23.26       18.74      3.18 o 
  -3   1   9      123.71      124.65      6.66 o 
  -2   1   9       45.55       53.58      4.83 o 
  -1   1   9      818.21      849.22     23.38 o 
   0   1   9      114.11      103.11     11.60 o 
   1   1   9       46.47       45.80      8.88 o 
   2   1   9       17.30       10.03      6.03 o 
   3   1   9        2.58       -5.89      5.63 o 
   4   1   9        1.38        1.39      6.37 o 
   5   1   9        2.84        8.79     14.45 o 
 -11   2   9       17.10       10.45      5.56 o 
 -10   2   9        1.59        3.19      4.32 o 
  -9   2   9       19.11       19.28      5.11 o 
  -8   2   9        0.02        1.17      3.43 o 
  -7   2   9        2.79        4.34      3.47 o 
  -6   2   9        6.02        5.32      3.45 o 
  -5   2   9       67.61       62.91      5.27 o 
  -4   2   9       65.53       53.13      5.59 o 
  -3   2   9       29.24       29.05      4.45 o 
  -2   2   9      187.45      203.47     13.80 o 
  -1   2   9      324.98      306.92     11.86 o 
   0   2   9        9.03       13.16      5.86 o 
   1   2   9       42.29       27.71      7.32 o 
   2   2   9       16.29       18.66      7.12 o 
   3   2   9       20.82       14.80      6.93 o 
   4   2   9        0.52        1.45      5.99 o 
   5   2   9        3.81        7.62      8.28 o 
 -11   3   9       12.30       15.95      5.91 o 
 -10   3   9        5.34        6.45      4.87 o 
  -9   3   9        8.83        7.03      5.08 o 
  -8   3   9        0.55       -0.85      3.56 o 
  -7   3   9       24.56       16.79      4.36 o 
  -6   3   9        0.13       -0.53      2.73 o 
  -5   3   9      138.66      121.38      7.78 o 
  -4   3   9       51.65       40.46      5.79 o 
  -3   3   9      123.52      131.06      6.82 o 
  -2   3   9      131.03      143.17     15.58 o 
  -1   3   9        0.23       -0.11      3.30 o 
   0   3   9       23.32       34.50      5.08 o 
   1   3   9      321.36      321.51     19.45 o 
   2   3   9        7.80        3.55      5.88 o 
   3   3   9        6.61        4.91      6.48 o 
   4   3   9        1.33       -2.48      6.24 o 
   5   3   9       14.56       12.89      8.57 o 
 -11   4   9        2.97       -1.28      4.90 o 
 -10   4   9        9.46        7.00      4.70 o 
  -9   4   9        1.51        0.60      3.94 o 
  -8   4   9        0.62        5.38      4.22 o 
  -7   4   9        1.10        4.38      3.71 o 
  -6   4   9        2.19        3.90      2.98 o 
  -5   4   9       20.91       19.47      3.83 o 
  -4   4   9       13.19       11.64      3.34 o 
  -3   4   9       24.28       29.15      5.32 o 
  -2   4   9        3.60        2.76      3.35 o 
  -1   4   9       55.13       54.67      5.93 o 
   0   4   9        1.97        1.77      3.56 o 
   1   4   9       18.75        5.88      5.97 o 
   2   4   9       20.39       13.23      7.52 o 
   3   4   9        0.02       -5.63      6.07 o 
   4   4   9        6.49       -1.48      7.15 o 
   5   4   9        0.09        3.15      7.97 o 
 -10   5   9       16.10       19.28      5.45 o 
  -9   5   9       22.12       21.74      5.43 o 
  -8   5   9        5.11        6.55      4.15 o 
  -7   5   9       15.73       11.72      3.72 o 
  -6   5   9        6.30        6.77      3.20 o 
  -5   5   9      171.49      167.27      8.05 o 
  -4   5   9      204.77      205.60     12.76 o 
  -3   5   9      140.35      173.93     23.97 o 
  -2   5   9        6.87        5.75      4.05 o 
  -1   5   9       12.36        6.27      3.84 o 
   0   5   9      124.48      145.37     12.25 o 
   1   5   9       14.97       15.10      4.53 o 
   2   5   9       12.38        9.58     17.31 o 
   3   5   9       46.52       36.14     10.14 o 
   4   5   9       68.13       61.24     11.47 o 
   5   5   9       14.07       22.39     15.53 o 
 -10   6   9        0.05        0.97      4.67 o 
  -9   6   9        5.34        3.09      4.44 o 
  -8   6   9        2.28       -4.17      3.68 o 
  -7   6   9       14.89       20.88      4.82 o 
  -6   6   9        9.82       14.09      3.80 o 
  -5   6   9        8.03        4.81      3.56 o 
  -4   6   9        4.91        6.12      4.08 o 
  -3   6   9        1.94        6.78      4.39 o 
  -2   6   9       37.20       36.93      7.13 o 
  -1   6   9      213.72      202.81     12.07 o 
   0   6   9        0.18        6.13      3.83 o 
   1   6   9        0.44        1.15      3.92 o 
   2   6   9        0.36        7.47      5.14 o 
   3   6   9        6.06       15.83      7.45 o 
   4   6   9        0.02       -0.69      6.74 o 
 -10   7   9        0.29        1.22      4.76 o 
  -9   7   9        0.43        2.28      4.24 o 
  -8   7   9        4.07        0.34      3.89 o 
  -7   7   9        6.37       11.06      3.91 o 
  -6   7   9       10.47        8.65      4.87 o 
  -5   7   9        1.15        0.52      3.26 o 
  -4   7   9        9.93       17.39      8.79 o 
  -3   7   9       10.23        6.55      7.17 o 
  -2   7   9        9.85       17.09      7.32 o 
  -1   7   9       65.17       74.63      8.49 o 
   0   7   9       38.19       37.67      5.73 o 
   1   7   9       16.47       14.03      4.55 o 
   2   7   9        0.02       -5.82      3.88 o 
   3   7   9        1.11        5.62      7.27 o 
   4   7   9        0.38       -1.92      6.95 o 
 -10   8   9        0.88        0.42      5.19 o 
  -9   8   9        3.10       -0.95      4.23 o 
  -8   8   9        5.95       10.43      4.37 o 
  -7   8   9       67.54       58.44      6.92 o 
  -6   8   9       92.39       94.51      7.79 o 
  -5   8   9       12.41        9.03      5.16 o 
  -4   8   9        0.04       -2.50      3.90 o 
  -3   8   9       13.07        6.81      4.78 o 
  -2   8   9       11.90        6.54      4.79 o 
  -1   8   9        4.94       11.88      4.88 o 
   0   8   9        3.47        1.30      3.87 o 
   1   8   9        5.35        6.54      4.23 o 
   2   8   9       13.96       18.88      8.54 o 
   3   8   9        5.14        8.27      5.96 o 
   4   8   9       10.75       11.93      8.64 o 
  -9   9   9        0.05        1.76      4.68 o 
  -8   9   9        1.71        4.41      4.10 o 
  -7   9   9        2.06        5.54      4.63 o 
  -6   9   9       24.98       27.83      6.42 o 
  -5   9   9        0.46       -0.95      4.30 o 
  -4   9   9        2.97        1.21      4.40 o 
  -3   9   9       46.89       61.39     10.22 o 
  -2   9   9       13.02        7.33      7.20 o 
  -1   9   9       65.36       58.79      7.86 o 
   0   9   9        1.40        1.99      5.97 o 
   1   9   9        0.03        1.95      4.30 o 
   2   9   9       16.74       14.42      5.22 o 
   3   9   9       31.66       35.72      6.61 o 
  -9  10   9        0.14        1.88      5.26 o 
  -8  10   9        0.90       -1.46      4.24 o 
  -7  10   9        2.28        8.23      4.56 o 
  -6  10   9        0.46       -0.20      4.74 o 
  -5  10   9        0.09       -2.07      4.63 o 
  -4  10   9       25.83       33.62      6.76 o 
  -3  10   9       30.39       30.36      6.73 o 
  -2  10   9       36.83       30.42      8.05 o 
  -1  10   9       29.47       29.11      7.62 o 
   0  10   9        5.21        6.78      5.40 o 
   1  10   9        1.89       -3.57      4.27 o 
   2  10   9        0.07       -2.45      4.77 o 
   3  10   9        0.18        1.21      5.47 o 
  -8  11   9        2.46        3.49      4.79 o 
  -7  11   9        8.34        1.70      5.11 o 
  -6  11   9       30.18       33.57      8.58 o 
  -5  11   9        3.43        4.25      5.93 o 
  -4  11   9       24.76        7.57      5.57 o 
  -3  11   9        6.35        1.08      4.55 o 
  -2  11   9        1.52        5.85      5.13 o 
  -1  11   9       69.52       92.49     10.10 o 
   0  11   9       17.86       12.35      5.84 o 
   1  11   9        3.11        7.55      5.01 o 
   2  11   9        0.02        1.06      4.80 o 
  -7  12   9        5.55       -3.57      5.20 o 
  -6  12   9       22.15       33.81     17.23 o 
  -5  12   9        1.06        7.77      5.82 o 
  -4  12   9        0.94        3.10      4.96 o 
  -3  12   9       59.54       59.40     13.39 o 
  -2  12   9       10.41        9.22      5.74 o 
  -1  12   9       19.54       12.98      6.08 o 
   0  12   9       17.08       22.98      7.56 o 
   1  12   9        0.64        7.03      5.91 o 
   2  12   9        7.04        9.35      5.81 o 
  -7  13   9        2.31        8.65      6.21 o 
  -6  13   9        0.42        7.45      7.39 o 
  -5  13   9        2.05        8.51      5.82 o 
  -4  13   9       15.29       16.38      6.50 o 
  -3  13   9        1.27        3.00      5.32 o 
  -2  13   9       12.48       13.35      6.58 o 
  -1  13   9       24.71       21.11      7.34 o 
   0  13   9        7.25        6.82      6.14 o 
   1  13   9        0.44        8.32      6.02 o 
  -5  14   9        4.52        4.51      6.23 o 
  -4  14   9        3.23        3.31      5.92 o 
  -3  14   9       11.89       12.18      6.44 o 
  -2  14   9        1.11        2.16      5.62 o 
  -1  14   9        5.88       11.58      6.47 o 
 -10   0  10        0.17        1.74      7.02 o 
  -9   0  10       24.73       16.43      7.10 o 
  -8   0  10        1.37       -1.82      7.11 o 
  -7   0  10        2.57        3.82      5.46 o 
  -6   0  10        1.28        1.94      4.83 o 
  -5   0  10        3.51       -2.83      5.12 o 
  -4   0  10        0.06        7.22      4.73 o 
  -3   0  10       76.22       84.53      9.99 o 
  -2   0  10       34.97       41.72     11.82 o 
  -1   0  10      409.29      465.28     32.54 o 
   0   0  10      281.49      238.08     24.14 o 
   1   0  10        9.26       -5.93      7.70 o 
   2   0  10       10.62       11.35     10.55 o 
   3   0  10        3.50        0.27      8.81 o 
 -10   1  10        0.88        1.11      4.80 o 
  -9   1  10        6.18        7.69      4.82 o 
  -8   1  10        0.36        8.97      4.34 o 
  -7   1  10        0.14       -2.65      3.51 o 
  -6   1  10        0.02        2.58      3.71 o 
  -5   1  10        0.80       -0.49      3.54 o 
  -4   1  10       91.87       98.98      7.44 o 
  -3   1  10      243.84      277.94     18.10 o 
  -2   1  10       43.68       57.73      9.92 o 
  -1   1  10       38.27       56.68      9.71 o 
   0   1  10       77.91      102.66     15.67 o 
   1   1  10       26.65       23.63      7.44 o 
   2   1  10       24.13       17.33      7.44 o 
   3   1  10        3.08        2.65      6.89 o 
 -10   2  10        1.24       -0.20      4.77 o 
  -9   2  10       19.93       16.93      5.28 o 
  -8   2  10       16.52       12.71      4.78 o 
  -7   2  10        0.03        3.46      3.89 o 
  -6   2  10        4.82        4.44      3.81 o 
  -5   2  10       15.35       11.50      3.87 o 
  -4   2  10      201.37      211.97     12.09 o 
  -3   2  10      296.29      330.30     12.73 o 
  -2   2  10        5.64        5.25      3.93 o 
  -1   2  10       13.57        5.28      5.85 o 
   0   2  10        2.10        5.62      6.00 o 
   1   2  10        0.00        4.20      6.09 o 
   2   2  10        0.31        0.36      6.71 o 
   3   2  10        5.49       -1.20      7.26 o 
 -10   3  10        2.80        8.37      5.24 o 
  -9   3  10        2.70        3.02      4.37 o 
  -8   3  10        2.28        4.99      4.18 o 
  -7   3  10       58.28       33.59      7.15 o 
  -6   3  10       10.91        7.69      4.15 o 
  -5   3  10       14.24       12.01      3.75 o 
  -4   3  10       17.16       20.24      5.48 o 
  -3   3  10      149.58      167.59     10.86 o 
  -2   3  10       59.87       67.59      7.00 o 
  -1   3  10       13.27        5.62      5.39 o 
   0   3  10        0.92       -4.48      5.58 o 
   1   3  10        1.26        9.47      8.69 o 
   2   3  10        0.06        4.34      6.79 o 
   3   3  10        0.03       -1.07      7.46 o 
 -10   4  10        0.06       -2.38      4.93 o 
  -9   4  10        0.30       -0.41      4.48 o 
  -8   4  10       30.72       23.23      5.42 o 
  -7   4  10       32.82       35.89      5.84 o 
  -6   4  10        0.00       -0.42      3.34 o 
  -5   4  10       49.71       41.11      7.34 o 
  -4   4  10       73.27       84.39     13.17 o 
  -3   4  10       97.95       99.78     15.25 o 
  -2   4  10      304.56      357.96     16.70 o 
  -1   4  10        1.66        1.54      3.84 o 
   0   4  10       48.12       61.77      9.98 o 
   1   4  10       12.29        6.04     15.35 o 
   2   4  10        0.16       -8.35      5.98 o 
   3   4  10        0.39        5.01      7.67 o 
  -9   5  10        0.09        3.72      4.69 o 
  -8   5  10        5.83        6.54      4.50 o 
  -7   5  10        0.00        1.07      4.03 o 
  -6   5  10       10.64        7.28      4.09 o 
  -5   5  10        2.66        4.88      5.43 o 
  -4   5  10        1.50        8.39      4.81 o 
  -3   5  10       12.06        8.28      4.88 o 
  -2   5  10       53.27       65.78      7.93 o 
  -1   5  10        0.86        4.57      4.06 o 
   0   5  10       14.57       18.94      6.13 o 
   1   5  10        0.25        7.57      6.51 o 
   2   5  10       14.04       17.28      8.02 o 
   3   5  10       16.87        3.38      7.80 o 
  -9   6  10        0.20       -1.98      4.59 o 
  -8   6  10        0.01       -4.08      4.19 o 
  -7   6  10       22.30       32.04      5.75 o 
  -6   6  10       39.35       36.63      5.92 o 
  -5   6  10       63.12       51.96      7.47 o 
  -4   6  10        6.35        3.38      4.53 o 
  -3   6  10       58.36       46.50      7.38 o 
  -2   6  10        0.05        3.11      4.64 o 
  -1   6  10        3.65       -1.76      3.94 o 
   0   6  10        0.60       -2.65      4.19 o 
   1   6  10        4.24        8.12      6.63 o 
   2   6  10        2.13        6.94      7.23 o 
   3   6  10        7.20        6.45      7.60 o 
  -9   7  10        0.23        1.18      4.84 o 
  -8   7  10        4.60       -0.67      4.30 o 
  -7   7  10        1.32       -2.63      3.78 o 
  -6   7  10        0.43        0.91      4.68 o 
  -5   7  10       69.91       70.43     11.47 o 
  -4   7  10        0.05        1.09      4.61 o 
  -3   7  10        3.45       -2.18      4.51 o 
  -2   7  10       28.68       23.27      5.93 o 
  -1   7  10        3.27        7.65      5.33 o 
   0   7  10       11.18        3.96      4.67 o 
   1   7  10        6.14        9.89      7.11 o 
   2   7  10        2.32        7.14      7.47 o 
  -8   8  10        1.95        4.58      5.48 o 
  -7   8  10        4.05        4.64      4.50 o 
  -6   8  10        1.97       -1.84      4.84 o 
  -5   8  10        0.83        0.10      4.72 o 
  -4   8  10        4.25        2.61      5.13 o 
  -3   8  10       53.45       60.00      8.36 o 
  -2   8  10        0.31       -2.55      4.67 o 
  -1   8  10        1.39        2.14      5.33 o 
   0   8  10       22.44       42.39      7.62 o 
   1   8  10       13.74       20.66      5.64 o 
   2   8  10        0.22        2.26      7.06 o 
  -8   9  10        0.87        3.34      4.97 o 
  -7   9  10        0.01        1.05      5.35 o 
  -6   9  10       15.39       11.81      6.32 o 
  -5   9  10        4.56        4.07      4.99 o 
  -4   9  10        6.56        9.81      5.73 o 
  -3   9  10        0.20       -1.05      4.63 o 
  -2   9  10        0.91        5.13      5.23 o 
  -1   9  10        0.10       -0.95      5.23 o 
   0   9  10        1.42        7.65      5.35 o 
   1   9  10        0.34        2.31      5.00 o 
  -7  10  10       13.19       11.55      6.51 o 
  -6  10  10       29.38       30.47      7.37 o 
  -5  10  10        6.65       12.70      6.11 o 
  -4  10  10       30.90       41.13      7.81 o 
  -3  10  10        1.85        2.11      5.41 o 
  -2  10  10        0.25        0.13      4.85 o 
  -1  10  10        5.90        2.65      5.82 o 
   0  10  10        2.65        6.72      5.90 o 
   1  10  10        2.26       10.30      6.83 o 
  -6  11  10        0.07        2.67      5.46 o 
  -5  11  10       10.23       11.27      6.37 o 
  -4  11  10        0.96        0.82      5.09 o 
  -3  11  10       29.81       34.47      7.63 o 
  -2  11  10        0.00       -1.71      5.47 o 
  -1  11  10       11.98        4.98      7.14 o 
   0  11  10        0.17        1.97      5.78 o 
  -5  12  10       16.89       13.61     13.85 o 
  -4  12  10       10.07        7.49      6.15 o 
  -3  12  10        4.66        8.56      5.94 o 
  -2  12  10       12.08       12.19      6.85 o 
  -1  12  10        0.67        3.67      6.11 o 
  -9   1  11        9.19        0.45      4.96 o 
  -8   1  11        5.84        7.21      4.78 o 
  -7   1  11        0.43       -2.30      4.11 o 
  -6   1  11        1.73        7.45      4.62 o 
  -5   1  11       15.69       17.21      5.95 o 
  -4   1  11       24.15       14.50      9.64 o 
  -3   1  11       18.48        4.89      9.14 o 
  -2   1  11        1.40        1.57      6.12 o 
  -1   1  11        5.80        0.80      6.41 o 
   0   1  11        2.17        2.50      6.57 o 
   1   1  11        0.87        3.92      8.05 o 
  -9   2  11        0.45        7.66      5.20 o 
  -8   2  11        2.01        6.40      4.93 o 
  -7   2  11        1.86        2.64      4.40 o 
  -6   2  11       25.75       39.84      6.18 o 
  -5   2  11       61.09       73.81      8.56 o 
  -4   2  11       11.89        9.39      5.30 o 
  -3   2  11       50.66       60.67     10.02 o 
  -2   2  11        0.00       -3.92      7.63 o 
  -1   2  11        1.63        0.53      6.86 o 
   0   2  11        0.00       -7.31      6.32 o 
   1   2  11        0.97        7.51      7.36 o 
  -8   3  11        7.06        1.77      4.57 o 
  -7   3  11        4.73        2.57      4.48 o 
  -6   3  11        1.38        4.70      5.04 o 
  -5   3  11       66.47       53.80      9.53 o 
  -4   3  11       77.51       59.07      8.11 o 
  -3   3  11        0.41        4.32      5.13 o 
  -2   3  11       60.90       80.75     16.20 o 
  -1   3  11        0.08        3.36      6.98 o 
   0   3  11        2.66        1.16      6.97 o 
   1   3  11        2.92       -0.12      7.37 o 
  -8   4  11        0.01        2.46      4.57 o 
  -7   4  11        8.61       18.05      6.03 o 
  -6   4  11        1.01       -2.00     10.83 o 
  -5   4  11       36.38       39.03      7.14 o 
  -4   4  11        1.13       -1.56      6.07 o 
  -3   4  11        0.02        2.35      5.05 o 
  -2   4  11       52.18       43.97     22.63 o 
  -1   4  11        4.07        4.04      6.86 o 
   0   4  11        1.28        6.84      7.57 o 
   1   4  11        8.17       16.68      9.76 o 
  -8   5  11       10.07       12.53      6.18 o 
  -7   5  11        0.39        2.00      4.97 o 
  -6   5  11       23.56       32.89      8.69 o 
  -5   5  11      113.41      118.35     12.71 o 
  -4   5  11        0.46       -2.69      4.81 o 
  -3   5  11        8.37       11.96     10.33 o 
  -2   5  11        9.51        2.67      5.31 o 
  -1   5  11       30.03       39.17     13.19 o 
   0   5  11        1.46        2.93      7.30 o 
   1   5  11        0.81       -6.34      7.10 o 
  -7   6  11        0.70        0.55      6.89 o 
  -6   6  11        3.30        1.51      5.19 o 
  -5   6  11       35.07       34.15      7.19 o 
  -4   6  11       37.58       47.31      8.42 o 
  -3   6  11       28.60       23.75      6.85 o 
  -2   6  11       17.59       14.60      6.01 o 
  -1   6  11        0.00        0.89      6.91 o 
   0   6  11        4.52        2.32      7.29 o 
  -7   7  11        0.04       -5.80      6.48 o 
  -6   7  11        0.32       -2.93      5.20 o 
  -5   7  11        0.00        2.26      7.71 o 
  -4   7  11       40.80       49.75      8.02 o 
  -3   7  11        0.34       -1.21      5.38 o 
  -2   7  11       14.37       12.66      6.07 o 
  -1   7  11       12.86       13.91      6.69 o 
   0   7  11        1.03        7.06     10.31 o 
  -6   8  11       10.12       16.92      6.63 o 
  -5   8  11        0.25        1.47      5.54 o 
  -4   8  11       15.75       21.21      6.96 o 
  -3   8  11        4.42       -2.06      5.55 o 
  -2   8  11        9.29        4.64      5.71 o 
  -1   8  11       14.50        9.42      6.44 o 
  -5   9  11        4.04        5.08      6.32 o 
  -4   9  11       20.28       27.04      7.39 o 
  -3   9  11       32.97       25.99      7.35 o 
  -2   9  11        6.53       -2.54      6.05 o 
  -6   0  12       16.22        8.37     10.71 o 
  -2   0  12       62.29       77.00     17.18 o 
  -6   1  12       12.78       22.53      7.03 o 
  -5   1  12       23.55       16.57     11.08 o 
  -3   1  12       69.80       75.43     17.41 o 
  -2   1  12        0.10       -1.17     10.08 o 
  -6   2  12        5.92        3.12      7.30 o 
  -5   2  12       36.56       38.34     13.16 o 
  -3   2  12        1.79        2.18     10.11 o 
  -2   2  12        6.54       14.63     11.75 o 
  -6   3  12       21.72       21.71      8.69 o 
  -5   3  12        0.33       -7.76      6.71 o 
  -4   3  12       24.35       17.88     12.25 o 
  -3   3  12       80.35       83.53     17.58 o 
  -2   3  12       16.16       12.79     12.32 o 
  -5   4  12        1.05        2.31      7.38 o 
  -4   4  12        6.93        0.23      7.45 o 
  -3   4  12        9.90       14.06     11.28 o 
                                                 
